# Supplementary material for: Systematic selection of small molecules to promote differentiation of embryonic stem cells and experimental validation for generating cardiomyocytes
Source: Cell Death Discov. 2016 Feb 8;2:16007–. doi: 10.1038/cddiscovery.2016.7 (PMC4979408; doi:10.1038/cddiscovery.2016.7)
Supplement: Supplementary Table S1 [file cddiscovery20167-s2.xls]

## Sheet: Cardiovascular Abnormalities_GS
literature support for differentiation of cardiomyocytes
literature support for cardiac activity
experimentally validated
rank	score	cMapName	instance_id	cell line	concentration	chembl_id	passBBB	approved	upregulates	downregulates	gene evidence	refs	refs2	direct evidence	Inference score of compound	reference link	number of publications	target1	InferenceScore1	target2	InferenceScore2	target3	InferenceScore3	target4	InferenceScore4	target5	InferenceScore5	target6	InferenceScore6	target7	InferenceScore7	target8	InferenceScore8	target9	InferenceScore9	target10	InferenceScore10
1	-0.6252	CEPHAELINE	2429	HL60	6e-06		No	Not Known										CHEMBL2056_Dopamine D1 receptor_35.630696739153	6.51	CHEMBL4081_Coagulation factor III_25.7932059674236	12.18	CHEMBL1916_Alpha-2c adrenergic receptor_18.2358082180765	7.59	CHEMBL4302_P-glycoprotein 1_17.2494931328081	36.03	CHEMBL217_Dopamine D2 receptor_15.5480998619957	17.35	CHEMBL1867_Alpha-2a adrenergic receptor_14.2387776882834	3.19	CHEMBL1850_Dopamine D5 receptor_11.9576430406046	3.4	CHEMBL4707_Matrix metalloproteinase 26_7.51679948046339	0	CHEMBL2963_Matrix metalloproteinase 15_7.05798462884354	7.3	CHEMBL2203_Motilin receptor_4.96619882915159	0
2	-0.6147	RESVERATROL	958	MCF7	1e-05	CHEMBL165	No	No				http://onlinelibrary.wiley.com/doi/10.1111/j.1582-4934.2010.01140.x/full						CHEMBL2231_Cytochrome P450 1A1_11.9459533980707	28.1	CHEMBL4878_Cytochrome P450 1B1_11.1406693375951	33.14	CHEMBL206_Estrogen receptor alpha_6.85413930809129	21	CHEMBL221_Cyclooxygenase-1_6.82663820080561	22	CHEMBL5983_Aldo-keto reductase family 1 member B10_6.41760651562926	5.84	CHEMBL1915_Tubulin beta-1 chain_6.37451963162748	2.79	CHEMBL5393_ATP-binding cassette sub-family G member 2_6.12925664467436	19.22	CHEMBL2885_Carbonic anhydrase III_5.96117702263095	6.71	CHEMBL2487_Beta amyloid A4 protein_5.766089589511	34.71	CHEMBL242_Estrogen receptor beta_5.50892841127824	23.19
3	-0.6022	PUROMYCIN	2448	HL60	7.4e-06		No	Not Known				http://jem.rupress.org/content/203/10/2315.short						CHEMBL2284_Glyceraldehyde-3-phosphate dehydrogenase liver_47.1483558920371	19.38	CHEMBL1997_Equilibrative nucleoside transporter 1_40.4149262851905	11.42	CHEMBL6095_DNA (cytosine-5)-methyltransferase 3B_36.7775207099303	15.57	CHEMBL256_Adenosine A3 receptor_27.7344619889833	11.76	CHEMBL226_Adenosine A1 receptor_25.3170717120428	5.75	CHEMBL4181_S-adenosylmethionine decarboxylase 1_25.1519099996139	13.2	CHEMBL1822_Inosine-5'-monophosphate dehydrogenase 1_24.8637566985277	8.34	CHEMBL2998_P2X purinoceptor 3_20.2237850592462	8.15	CHEMBL3054_Glutaminyl-tRNA synthetase_19.7730949088419	20.79
4	-0.5985	CLONIDINE	1555	HL60	1.5e-05	CHEMBL134	No	Yes				http://www.sciencedirect.com/science/article/pii/S1059131113002720				http://ctdbase.org/detail.go?type=relationship&chemAcc=D003000&diseaseAcc=MESH:D018376&view=reference		CHEMBL1867_Alpha-2a adrenergic receptor_25.4140937289418	3.19	CHEMBL1916_Alpha-2c adrenergic receptor_24.330966603573	7.59	CHEMBL3923_Nischarin_22.7022015661851	2.44	CHEMBL1942_Alpha-2b adrenergic receptor_21.3506972679504	2.93	CHEMBL4308_Bradykinin B1 receptor_8.96717204643419	11.24	CHEMBL1983_Serotonin 1d (5-HT1d) receptor_6.61022226597996	0	CHEMBL258_Tyrosine-protein kinase LCK_3.36411856412156	21.71	CHEMBL4599_Tyrosine kinase non-receptor protein 2_2.44988835873286	19.51	CHEMBL4611_Complement C1r_2.07641679411176	17.51	CHEMBL214_Serotonin 1a (5-HT1a) receptor_1.61243533448271	2.72
5	-0.5902	0297417-0002B	6902	MCF7	1e-05	CHEMBL190664	No	No										CHEMBL5331_Proto-oncogene tyrosine-protein kinase MER_22.0024014951114	7.15	CHEMBL4601_Tyrosine-protein kinase BRK_19.6463761933589	15.75	CHEMBL4247_ALK tyrosine kinase receptor_18.9482873159772	7.95	CHEMBL4599_Tyrosine kinase non-receptor protein 2_16.917212105344	19.51	CHEMBL5332_Mitogen-activated protein kinase 7_15.6579909966196	2.4	CHEMBL3983_Dual specificity protein kinase TTK_14.9448030718024	7.05	CHEMBL258_Tyrosine-protein kinase LCK_14.6526981146567	21.71	CHEMBL5314_Tyrosine-protein kinase receptor TYRO3_13.5562519534514	7.1	CHEMBL2695_Focal adhesion kinase 1_13.069580884194	9.45
6	-0.5896	TRETINOIN	1548	HL60	1.34e-05	CHEMBL38	No	Yes								http://ctdbase.org/detail.go?type=relationship&chemAcc=D014212&diseaseAcc=MESH:D018376&view=reference		CHEMBL2003_Retinoic acid receptor gamma_65.0156659322398	20.58	CHEMBL2008_Retinoic acid receptor beta_64.7740484868179	13.05	CHEMBL2061_Retinoid X receptor alpha_63.9590511950103	19.78	CHEMBL2055_Retinoic acid receptor alpha_58.6937904097528	12.87	CHEMBL2004_Retinoid X receptor gamma_53.0998286216538	10.6	CHEMBL1870_Retinoid X receptor beta_53.086061040623	11.07	CHEMBL3100_Plasma retinol-binding protein_48.7311156570634	6.44	CHEMBL5141_Cytochrome P450 26A1_16.8548221773162	14.46	CHEMBL235_Peroxisome proliferator-activated receptor gamma_15.9977173971929	31.72	CHEMBL3235_Isoleucyl-tRNA synthetase_11.4292754290597	13.82
7	-0.5889	5109870	904	MCF7	2.5e-05		No	Not Known										CHEMBL1293249_Kruppel-like factor 5_30.4476706373666	0	CHEMBL4361_Induced myeloid leukemia cell differentiation protein Mcl-1_18.3284866618674	23.09	CHEMBL1615382_Nuclear receptor coactivator 3_16.3131851863442	6.41	CHEMBL1741213_Sentrin-specific protease 7_14.0046615463142	2.73	CHEMBL2164_Serine/threonine protein phosphatase PP1-alpha catalytic subunit_10.8755160464325	7.09	CHEMBL1741215_Sentrin-specific protease 6_10.256158808419	8.34	CHEMBL1741176_X-box-binding protein 1_9.57241443534757	21.69	CHEMBL262_Glycogen synthase kinase-3 beta_8.86249533374045	21.49	CHEMBL2635_Dual specificity protein phosphatase 3_8.37588095056698	12.76
8	-0.5872	ETOPOSIDE	5027	MCF7	6.8e-06	CHEMBL268601	No	No										CHEMBL1615382_Nuclear receptor coactivator 3_30.4548553978477	6.41	CHEMBL4081_Coagulation factor III_22.5582071663131	12.18	CHEMBL1615387_Nuclear receptor coactivator 1_19.738846878589	10.15	CHEMBL1741186_Nuclear receptor ROR-gamma_14.5083427410081	12.43	CHEMBL1781_DNA topoisomerase I_13.0032671796546	14.9	CHEMBL4979_Sodium/glucose cotransporter 1_11.5474993177855	2.31	CHEMBL3880_Heat shock protein HSP 90-alpha_10.9112482317197	25.14	CHEMBL3884_Sodium/glucose cotransporter 2_10.3108072480697	2.73	CHEMBL5378_P-selectin_9.89706412375184	5.61
9	-0.5774	ETACRYNIC ACID	1565	HL60	1.32e-05	CHEMBL456	No	Yes								http://ctdbase.org/detail.go?type=relationship&chemAcc=D004976&diseaseAcc=MESH:D018376&view=reference		CHEMBL3902_Glutathione S-transferase Pi_48.6172372278338	25.33	CHEMBL3409_Glutathione S-transferase A1 _39.2711832161161	10.96	CHEMBL3979_Peroxisome proliferator-activated receptor delta_25.8475585619899	9.63	CHEMBL1995_Prostanoid IP receptor_15.4741026372893	0	CHEMBL5071_G protein-coupled receptor 44_15.2454981946678	9.17	CHEMBL1947_Thyroid hormone receptor beta-1_14.0905322238188	13.63	CHEMBL4426_Phospholipase A2 group 1B_13.6310702546014	7.43	CHEMBL3236_Protein-tyrosine phosphatase G1_13.1372389287399	7.64	CHEMBL239_Peroxisome proliferator-activated receptor alpha_13.0507030144824	15.32	CHEMBL3474_Phospholipase A2 group IIA_11.3344200113957	6.16
10	-0.5734	COLCHICINE	1598	HL60	1e-05	CHEMBL107	No	Yes								http://ctdbase.org/detail.go?type=relationship&chemAcc=D003078&diseaseAcc=MESH:D018376&view=reference		CHEMBL1915_Tubulin beta-1 chain_36.9603453223583	2.79	CHEMBL4081_Coagulation factor III_7.55757636528552	12.18	CHEMBL3559_Steryl-sulfatase precursor_5.29174984868122	2.99	CHEMBL4308_Bradykinin B1 receptor_1.97592707238125	11.24	CHEMBL4247_ALK tyrosine kinase receptor_1.82990182903432	7.95	CHEMBL2316_Granzyme B_1.47325318185692	7.1	CHEMBL217_Dopamine D2 receptor_-0.0291874027269268	17.35	CHEMBL2024_Follicle stimulating hormone receptor_-0.517583230024982	3.38
11	-0.5576	EMETINE	2145	HL60	7.2e-06		No	Not Known										CHEMBL2056_Dopamine D1 receptor_23.6348117883131	6.51	CHEMBL4081_Coagulation factor III_21.8298621701546	12.18	CHEMBL1916_Alpha-2c adrenergic receptor_21.8013568480362	7.59	CHEMBL1867_Alpha-2a adrenergic receptor_19.3226970505298	3.19	CHEMBL4302_P-glycoprotein 1_17.2853803308797	36.03	CHEMBL217_Dopamine D2 receptor_11.9023537451576	17.35	CHEMBL284_Dipeptidyl peptidase IV_8.91060874354431	10.3	CHEMBL1833_Serotonin 2b (5-HT2b) receptor_8.0813972052117	0	CHEMBL1942_Alpha-2b adrenergic receptor_7.06079000352769	2.93	CHEMBL2203_Motilin receptor_6.99663590390275	0
12	-0.5505	CICLOPIROX	3317	MCF7	1.5e-05	CHEMBL1413	No	Yes								http://ctdbase.org/detail.go?type=relationship&chemAcc=C011585&diseaseAcc=MESH:D018376&view=reference		CHEMBL274_C-C chemokine receptor type 5_3.35149365369218	10.89	CHEMBL2027_Niemann-Pick C1-like protein 1_1.840043984389	0	CHEMBL3092_Cathepsin E_-0.107965660184654	2.39	CHEMBL4716_Phosphodiesterase 7B_-0.846003260790875	7.89	CHEMBL3012_Phosphodiesterase 7A_-0.992948687185287	12.78	CHEMBL5817_Signal transducer and activator of transcription 5B_-1.87274263155343	22.17	CHEMBL2335_Lysosomal Pro-X carboxypeptidase_-1.98832965741732	2.86	CHEMBL3572_Cholesteryl ester transfer protein_-2.05608108175812	4.03	CHEMBL1902_FK506-binding protein 1A_-2.07509079227094	11.57	CHEMBL3798_Calcitonin gene-related peptide type 1 receptor_-2.10717068285395	7.15
13	-0.5415	METHOTREXATE	5419	MCF7	8.8e-06	CHEMBL34259	No	No		BMP4,		http://abbs.oxfordjournals.org/content/41/1/86.short						CHEMBL202_Dihydrofolate reductase_105.775452880201	27.78	CHEMBL3171_Folylpoly-gamma-glutamate synthetase_78.8793320635141	8.21	CHEMBL1952_Thymidylate synthase_73.6240601195565	15.41	CHEMBL3972_GAR transformylase_60.2530682117262	2.49	CHEMBL4833_Folate transporter 1_44.6587932742474	15.18	CHEMBL2121_Folate receptor alpha_29.9007877322682	16.06	CHEMBL1784_Glucagon-like peptide receptor_21.218823834457	3.13	CHEMBL2518_AICAR transformylase_15.6679176379381	7.6
14	-0.5331	CLENBUTEROL	1613	HL60	1.28e-05	CHEMBL49080	No	No				http://www.sciencedirect.com/science/article/pii/S1071916413001590				http://ctdbase.org/detail.go?type=relationship&chemAcc=D002976&diseaseAcc=MESH:D018376&view=reference		CHEMBL210_Beta-2 adrenergic receptor_27.1694466281053	4.74	CHEMBL213_Beta-1 adrenergic receptor_26.8261576158964	8.96	CHEMBL246_Beta-3 adrenergic receptor_18.2223553843311	10.23	CHEMBL4822_Beta-secretase 1_2.51364354935268	11.52	CHEMBL2581_Cathepsin D_1.21273943787703	24.55	CHEMBL1957_Insulin-like growth factor I receptor_-0.466392836823861	39.7	CHEMBL289_Cytochrome P450 2D6_-1.13898504900357	5.58	CHEMBL4816_Serine/threonine-protein kinase AKT3_-1.94476997014523	8	CHEMBL340_Cytochrome P450 3A4_-2.05635427854362	27.7	CHEMBL1854_Luteinizing hormone/Choriogonadotropin receptor_-2.69605340344651	6.73
15	-0.5222	ETOPOSIDE	1626	HL60	6.8e-06	CHEMBL268601	No	No										CHEMBL1615382_Nuclear receptor coactivator 3_30.4548553978477	6.41	CHEMBL4081_Coagulation factor III_22.5582071663131	12.18	CHEMBL1615387_Nuclear receptor coactivator 1_19.738846878589	10.15	CHEMBL1741186_Nuclear receptor ROR-gamma_14.5083427410081	12.43	CHEMBL1781_DNA topoisomerase I_13.0032671796546	14.9	CHEMBL4979_Sodium/glucose cotransporter 1_11.5474993177855	2.31	CHEMBL3880_Heat shock protein HSP 90-alpha_10.9112482317197	25.14	CHEMBL3884_Sodium/glucose cotransporter 2_10.3108072480697	2.73	CHEMBL5378_P-selectin_9.89706412375184	5.61
16	-0.5221	MONOBENZONE	5312	MCF7	2e-05	CHEMBL1388	No	Yes	BMP4,							http://ctdbase.org/detail.go?type=relationship&chemAcc=C006429&diseaseAcc=MESH:D018376&view=reference		CHEMBL4903_Low molecular weight phosphotyrosine protein phosphatase_12.4634642298399	12.6	CHEMBL1817_Erythropoietin receptor_12.4302634028646	11.34	CHEMBL5399_Pituitary adenylate cyclase-activating polypeptide type I receptor_10.515885929103	8.78	CHEMBL4777_Neuropeptide Y receptor type 1_7.49348609063096	6.79	CHEMBL5339_G-protein coupled receptor 120_6.36453439962925	3.1	CHEMBL215_Arachidonate 5-lipoxygenase_6.05218373888233	8.28	CHEMBL246_Beta-3 adrenergic receptor_5.47351052086079	10.23	CHEMBL4422_Free fatty acid receptor 1_5.42365564477547	0	CHEMBL1255126_Protein Mdm4_5.05625916119038	7.05	CHEMBL4618_Leukotriene A4 hydrolase_5.04878307428203	7.19
17	-0.5214	LY-294002	5224	MCF7	1e-05	CHEMBL98350	Yes	No										CHEMBL3142_DNA-dependent protein kinase_68.0156185687921	3.69	CHEMBL4005_PI3-kinase p110-alpha subunit_38.1143799511588	6.43	CHEMBL3145_PI3-kinase p110-beta subunit_32.3745733102404	2.56	CHEMBL3130_PI3-kinase p110-delta subunit_25.8807400099798	16.96	CHEMBL3267_PI3-kinase p110-gamma subunit_24.5943823318063	2.47	CHEMBL5554_Phosphatidylinositol-4-phosphate 3-kinase C2 domain-containing beta polypeptide_14.2803974409441	3.91	CHEMBL2842_FK506 binding protein 12_10.6423047466049	12.73	CHEMBL2001_Purinergic receptor P2Y12_10.5845024458381	0	CHEMBL3553_Tyrosine-protein kinase TYK2 _7.93400113771495	2.52	CHEMBL2506_PI3-kinase p85-alpha subunit_5.45652389430896	27.05
18	-0.5205	DIHYDROERGOTAMINE	6840	MCF7	3e-06	CHEMBL1732	No	Yes	MAPK14,							http://ctdbase.org/detail.go?type=relationship&chemAcc=D004087&diseaseAcc=MESH:D018376&view=reference		CHEMBL1833_Serotonin 2b (5-HT2b) receptor_50.2962065594165	0	CHEMBL1942_Alpha-2b adrenergic receptor_45.9369846133431	2.93	CHEMBL2056_Dopamine D1 receptor_44.5963903356549	6.51	CHEMBL1916_Alpha-2c adrenergic receptor_44.1906730229164	7.59	CHEMBL1867_Alpha-2a adrenergic receptor_37.3719928743858	3.19	CHEMBL233_Mu opioid receptor_29.8522432213517	9.17	CHEMBL340_Cytochrome P450 3A4_29.720273673036	27.7	CHEMBL223_Alpha-1d adrenergic receptor_29.1944292718599	11.12	CHEMBL1917_Somatostatin receptor 1_26.8062034125912	0	CHEMBL224_Serotonin 2a (5-HT2a) receptor_26.5882751644677	2.76
19	-0.5182	RESVERATROL	622	MCF7	5e-05	CHEMBL165	No	No										CHEMBL2231_Cytochrome P450 1A1_11.9459533980707	28.1	CHEMBL4878_Cytochrome P450 1B1_11.1406693375951	33.14	CHEMBL206_Estrogen receptor alpha_6.85413930809129	21	CHEMBL221_Cyclooxygenase-1_6.82663820080561	22	CHEMBL5983_Aldo-keto reductase family 1 member B10_6.41760651562926	5.84	CHEMBL1915_Tubulin beta-1 chain_6.37451963162748	2.79	CHEMBL5393_ATP-binding cassette sub-family G member 2_6.12925664467436	19.22	CHEMBL2885_Carbonic anhydrase III_5.96117702263095	6.71	CHEMBL2487_Beta amyloid A4 protein_5.766089589511	34.71	CHEMBL242_Estrogen receptor beta_5.50892841127824	23.19
20	-0.5158	SIROLIMUS	4431	PC3	1e-07		notValid	Not Known	ACTC1,			http://onlinelibrary.wiley.com/doi/10.1111/j.1600-6143.2009.02721.x/full						CHEMBL1902_FK506-binding protein 1A_198.163784471026	11.57	CHEMBL2842_FK506 binding protein 12_121.941941385613	12.73	CHEMBL1697668_Solute carrier organic anion transporter family member 1B1_71.2552399997896	0	CHEMBL4302_P-glycoprotein 1_59.6233795888628	36.03	CHEMBL4445_Serine/threonine protein phosphatase 2B catalytic subunit, alpha isoform_51.215045465065	6.26	CHEMBL1781868_Programmed cell death protein 4_50.2243283389885	10.45	CHEMBL4848_Eukaryotic translation initation factor_41.6549702883272	10.27	CHEMBL1250378_Splicing factor 3B subunit 3_27.2676064028622	8.34	CHEMBL4050_FK506 binding protein 4_26.1280851147978	16.18
21	-0.5141	ANISOMYCIN	2658	MCF7	1.5e-05	CHEMBL423192	No	No								http://ctdbase.org/detail.go?type=relationship&chemAcc=D000841&diseaseAcc=MESH:D018376&view=reference		CHEMBL4302_P-glycoprotein 1_10.5724047592795	36.03	CHEMBL3218_CD22_9.93793158945471	8.38	CHEMBL1255126_Protein Mdm4_2.31615711990113	7.05	CHEMBL3663_Growth factor receptor-bound protein 2_0.833657014263374	11.95	CHEMBL4465_Acyl coenzyme A:cholesterol acyltransferase 2_0.291557668559056	7.81	CHEMBL3192_Histone deacetylase 8_0.0863705122475036	3.1	CHEMBL5916_Membrane-bound transcription factor site-1 protease_0.037135020831057	2.68	CHEMBL4633_Voltage-gated potassium channel subunit Kv1.3_-0.557442731800117	8.84	CHEMBL1901_Cholecystokinin A receptor_-0.770874704854932	7.74
22	-0.5109	QUERCETIN	4846	MCF7	1.18e-05		No	Not Known										CHEMBL4878_Cytochrome P450 1B1_40.798364910062	33.14	CHEMBL2231_Cytochrome P450 1A1_40.5015469910114	28.1	CHEMBL1929_Xanthine dehydrogenase_38.6093291605387	19.08	CHEMBL5393_ATP-binding cassette sub-family G member 2_29.6248749464523	19.22	CHEMBL1250375_NADPH oxidase 4_27.9112050796423	14.31	CHEMBL1806_DNA topoisomerase II alpha_27.5897746925334	19.17	CHEMBL215_Arachidonate 5-lipoxygenase_23.9447019537303	8.28	CHEMBL2903_Arachidonate 15-lipoxygenase_22.5971296390057	6.64	CHEMBL4302_P-glycoprotein 1_21.7849470452814	36.03	CHEMBL3356_Cytochrome P450 1A2_21.3274750274007	33.95
23	-0.5096	EMETINE	4243	PC3	7.2e-06		No	Not Known										CHEMBL2056_Dopamine D1 receptor_23.6348117883131	6.51	CHEMBL4081_Coagulation factor III_21.8298621701546	12.18	CHEMBL1916_Alpha-2c adrenergic receptor_21.8013568480362	7.59	CHEMBL1867_Alpha-2a adrenergic receptor_19.3226970505298	3.19	CHEMBL4302_P-glycoprotein 1_17.2853803308797	36.03	CHEMBL217_Dopamine D2 receptor_11.9023537451576	17.35	CHEMBL284_Dipeptidyl peptidase IV_8.91060874354431	10.3	CHEMBL1833_Serotonin 2b (5-HT2b) receptor_8.0813972052117	0	CHEMBL1942_Alpha-2b adrenergic receptor_7.06079000352769	2.93	CHEMBL2203_Motilin receptor_6.99663590390275	0
24	-0.5095	NICLOSAMIDE	1998	HL60	1.22e-05	CHEMBL1448	No	Yes										CHEMBL4304_Large conductance calcium-activated potassium channel subfamily M alpha member 1 isoform b_37.8803997719735	7.06	CHEMBL4361_Induced myeloid leukemia cell differentiation protein Mcl-1_19.3222125706627	23.09	CHEMBL1075317_WD repeat-containing protein 5_18.0905313027894	2.73	CHEMBL2568_Liver glycogen phosphorylase_17.2440627926321	15.33	CHEMBL1293274_Eukaryotic translation initiation factor 4H_15.8281433800086	8.3	CHEMBL3864_Protein-tyrosine phosphatase 2C_15.7923534381783	2.21	CHEMBL2635_Dual specificity protein phosphatase 3_13.744761439407	12.76	CHEMBL4625_Apoptosis regulator Bcl-X_12.9664000165271	35.69
25	-0.5093	0297417-0002B	6900	MCF7	1e-05	CHEMBL190664	No	No										CHEMBL5331_Proto-oncogene tyrosine-protein kinase MER_22.0024014951114	7.15	CHEMBL4601_Tyrosine-protein kinase BRK_19.6463761933589	15.75	CHEMBL4247_ALK tyrosine kinase receptor_18.9482873159772	7.95	CHEMBL4599_Tyrosine kinase non-receptor protein 2_16.917212105344	19.51	CHEMBL5332_Mitogen-activated protein kinase 7_15.6579909966196	2.4	CHEMBL3983_Dual specificity protein kinase TTK_14.9448030718024	7.05	CHEMBL258_Tyrosine-protein kinase LCK_14.6526981146567	21.71	CHEMBL5314_Tyrosine-protein kinase receptor TYRO3_13.5562519534514	7.1	CHEMBL2695_Focal adhesion kinase 1_13.069580884194	9.45
26	-0.5084	METHOTREXATE	3214	MCF7	8.8e-06	CHEMBL34259	No	No		BMP4,								CHEMBL202_Dihydrofolate reductase_105.775452880201	27.78	CHEMBL3171_Folylpoly-gamma-glutamate synthetase_78.8793320635141	8.21	CHEMBL1952_Thymidylate synthase_73.6240601195565	15.41	CHEMBL3972_GAR transformylase_60.2530682117262	2.49	CHEMBL4833_Folate transporter 1_44.6587932742474	15.18	CHEMBL2121_Folate receptor alpha_29.9007877322682	16.06	CHEMBL1784_Glucagon-like peptide receptor_21.218823834457	3.13	CHEMBL2518_AICAR transformylase_15.6679176379381	7.6
27	-0.5065	NOCODAZOLE	1393	HL60	1.32e-05	CHEMBL9514	No	No								http://ctdbase.org/detail.go?type=relationship&chemAcc=D015739&diseaseAcc=MESH:D018376&view=reference		CHEMBL4128_Tyrosine-protein kinase TIE-2_35.8770913379356	6.6	CHEMBL279_Vascular endothelial growth factor receptor 2_20.9271835743301	20.01	CHEMBL6005_Serine/threonine-protein kinase 33_17.0963522895116	3.34	CHEMBL2959_Tyrosine-protein kinase ITK/TSK _15.243282072931	9.43	CHEMBL2016_Coagulation factor IX_12.7549368343797	0	CHEMBL1906_Serine/threonine-protein kinase RAF_12.4543040570879	15.88	CHEMBL1862_Tyrosine-protein kinase ABL_9.2939859761417	10.17	CHEMBL1741213_Sentrin-specific protease 7_6.29821158946912	2.73	CHEMBL2527_Serine/threonine-protein kinase Chk2_4.7502533094875	17.91	CHEMBL4374_Photoreceptor-specific nuclear receptor_3.69232274312883	3.1
28	-0.5064	MEPACRINE	1563	HL60	7.8e-06	CHEMBL7568	Yes	No								http://ctdbase.org/detail.go?type=relationship&chemAcc=D011796&diseaseAcc=MESH:D018376&view=reference		CHEMBL2414_C-C chemokine receptor type 4_29.1000273588491	7.19	CHEMBL1914_Butyrylcholinesterase_22.5931894551126	12.05	CHEMBL220_Acetylcholinesterase_22.153488831281	19.12	CHEMBL4869_Prion protein_19.029221629429	9.42	CHEMBL3257_Aldehyde oxidase _10.7193668046829	10.68	CHEMBL2916_Telomerase reverse transcriptase_9.97100344027579	17.42	CHEMBL3959_Quinone reductase 2_9.50519505836632	11.48	CHEMBL1921_Vasopressin V1b receptor_8.92896905666342	3.13	CHEMBL267_Tyrosine-protein kinase SRC_5.76251994195286	24.45
29	-0.5006	PYRVINIUM	870	MCF7	1.25e-06	CHEMBL177880	Yes	No								http://ctdbase.org/detail.go?type=relationship&chemAcc=C004368&diseaseAcc=MESH:D018376&view=reference		CHEMBL1798_Cysteinyl leukotriene receptor 1_11.6650218773189	6.5	CHEMBL335_Protein-tyrosine phosphatase 1B_11.3496666681552	6.71	CHEMBL1901_Cholecystokinin A receptor_8.68956291370097	7.74	CHEMBL3166_Protein-tyrosine phosphatase 1C_8.00240390989564	11.9	CHEMBL2889_Hematopoietic cell protein-tyrosine phosphatase 70Z-PEP_7.71301456040454	3.78	CHEMBL235_Peroxisome proliferator-activated receptor gamma_5.79017309982946	31.72	CHEMBL4903_Low molecular weight phosphotyrosine protein phosphatase_4.08473940923211	12.6	CHEMBL3475_Plasminogen activator inhibitor-1_4.02222436711126	30.71	CHEMBL3397_Cytochrome P450 2C9_3.83482897687177	10.38	CHEMBL5905_Aldo-keto reductase family 1 member C1_3.5016440802355	5.15
30	-0.4998	LY-294002	1065	MCF7	1e-05	CHEMBL98350	Yes	No										CHEMBL3142_DNA-dependent protein kinase_68.0156185687921	3.69	CHEMBL4005_PI3-kinase p110-alpha subunit_38.1143799511588	6.43	CHEMBL3145_PI3-kinase p110-beta subunit_32.3745733102404	2.56	CHEMBL3130_PI3-kinase p110-delta subunit_25.8807400099798	16.96	CHEMBL3267_PI3-kinase p110-gamma subunit_24.5943823318063	2.47	CHEMBL5554_Phosphatidylinositol-4-phosphate 3-kinase C2 domain-containing beta polypeptide_14.2803974409441	3.91	CHEMBL2842_FK506 binding protein 12_10.6423047466049	12.73	CHEMBL2001_Purinergic receptor P2Y12_10.5845024458381	0	CHEMBL3553_Tyrosine-protein kinase TYK2 _7.93400113771495	2.52	CHEMBL2506_PI3-kinase p85-alpha subunit_5.45652389430896	27.05
31	-0.4982	5224221	839	MCF7	1.2e-05		Yes	Not Known		CXCR4,								CHEMBL4018_Neuropeptide Y receptor type 2_20.7603477380234	8.24	CHEMBL3524_Histone deacetylase 4_17.9559762229178	12.45	CHEMBL1937_Histone deacetylase 2_17.3092332145612	12.15	CHEMBL2563_Histone deacetylase 5_16.3544676776409	12.34	CHEMBL1798_Cysteinyl leukotriene receptor 1_14.9684178261453	6.5	CHEMBL325_Histone deacetylase 1_13.9125529201616	19.86	CHEMBL2716_Histone deacetylase 7_13.5798972048951	2.79	CHEMBL5103_Histone deacetylase 10_10.8045202505451	8.39	CHEMBL1829_Histone deacetylase 3_10.7705850950297	6.83	CHEMBL3192_Histone deacetylase 8_9.54070803646006	3.1
32	-0.4976	COLFORSIN	913	MCF7	5e-05	CHEMBL52606	No	No	CXCR4,	BMP4,								CHEMBL2899_Brain adenylate cyclase 1_136.605915303765	8.31	CHEMBL2535_Glucose transporter_44.1519497657809	15.47	CHEMBL4465_Acyl coenzyme A:cholesterol acyltransferase 2_25.3713246595293	7.81	CHEMBL4633_Voltage-gated potassium channel subunit Kv1.3_21.443765143021	8.84	CHEMBL4302_P-glycoprotein 1_18.8389922133718	36.03	CHEMBL1250378_Splicing factor 3B subunit 3_17.658420506999	8.34	CHEMBL1846_Ryanodine receptor 1_13.2030548828407	11.49	CHEMBL2034_Glucocorticoid receptor_12.5533245364944	45.76	CHEMBL5549_Tubulin--tyrosine ligase_11.0946347389085	2.73	CHEMBL3305_Testis-specific androgen-binding protein_9.38214798260934	3.03
33	-0.4975	RITODRINE	2635	MCF7	1.24e-05		No	Not Known										CHEMBL210_Beta-2 adrenergic receptor_20.745770902605	4.74	CHEMBL246_Beta-3 adrenergic receptor_20.7285024841744	10.23	CHEMBL213_Beta-1 adrenergic receptor_20.2306800667341	8.96	CHEMBL1917_Somatostatin receptor 1_14.4464044536574	0	CHEMBL5399_Pituitary adenylate cyclase-activating polypeptide type I receptor_12.5586554726902	8.78	CHEMBL1853_Somatostatin receptor 4_11.5707068539995	0	CHEMBL1784_Glucagon-like peptide receptor_11.2374113270109	3.13	CHEMBL2028_Somatostatin receptor 3_10.650437786847	2.34	CHEMBL5966_IgG receptor FcRn large subunit p51_10.6158201660677	12.88	CHEMBL1255126_Protein Mdm4_10.3255690474594	7.05
34	-0.4974	SPIRONOLACTONE	5781	PC3	9.6e-06		No	Not Known										CHEMBL2034_Glucocorticoid receptor_56.4941126086026	45.76	CHEMBL1871_Androgen Receptor_48.8405919014359	16.87	CHEMBL3305_Testis-specific androgen-binding protein_47.3278974103069	3.03	CHEMBL1856_Steroid 5-alpha-reductase 2_39.6736762122376	2.18	CHEMBL1994_Mineralocorticoid receptor_37.6662875441264	10.81	CHEMBL1787_Steroid 5-alpha-reductase 1_37.4975039079616	19.01	CHEMBL208_Progesterone receptor_34.5249750220855	21.65	CHEMBL1978_Cytochrome P450 19A1_29.8487814282979	24.35	CHEMBL3522_Cytochrome P450 17A1_29.2839681353651	11.47	CHEMBL1958_3-beta-hydroxysteroid dehydrogenase/delta 5-->4-isomerase type I_20.4877766853808	28.32
35	-0.4966	DIHYDROERGOTAMINE	1398	HL60	3e-06	CHEMBL1732	No	Yes								http://ctdbase.org/detail.go?type=relationship&chemAcc=D004087&diseaseAcc=MESH:D018376&view=reference		CHEMBL1833_Serotonin 2b (5-HT2b) receptor_50.2962065594165	0	CHEMBL1942_Alpha-2b adrenergic receptor_45.9369846133431	2.93	CHEMBL2056_Dopamine D1 receptor_44.5963903356549	6.51	CHEMBL1916_Alpha-2c adrenergic receptor_44.1906730229164	7.59	CHEMBL1867_Alpha-2a adrenergic receptor_37.3719928743858	3.19	CHEMBL233_Mu opioid receptor_29.8522432213517	9.17	CHEMBL340_Cytochrome P450 3A4_29.720273673036	27.7	CHEMBL223_Alpha-1d adrenergic receptor_29.1944292718599	11.12	CHEMBL1917_Somatostatin receptor 1_26.8062034125912	0	CHEMBL224_Serotonin 2a (5-HT2a) receptor_26.5882751644677	2.76
36	-0.496	FELODIPINE	965	MCF7	1e-05	CHEMBL254609	No	No		BMP4,								CHEMBL4777_Neuropeptide Y receptor type 1_43.8545424432991	6.79	CHEMBL229_Alpha-1a adrenergic receptor_30.9322847849748	6.12	CHEMBL232_Alpha-1b adrenergic receptor_30.4707008573235	14.08	CHEMBL256_Adenosine A3 receptor_28.2491310195882	11.76	CHEMBL250_Platelet activating factor receptor_23.7334034456315	2.66	CHEMBL1835_Thromboxane-A synthase_20.6929561940412	6.41	CHEMBL223_Alpha-1d adrenergic receptor_20.4707745177115	11.12	CHEMBL1075322_G-protein coupled receptor 55_13.8663882251396	4.3	CHEMBL3236_Protein-tyrosine phosphatase G1_12.2791847381572	7.64	CHEMBL1994_Mineralocorticoid receptor_11.0601356437848	10.81
37	-0.4916	PICROTOXININ	2161	HL60	1.36e-05		No	Not Known										CHEMBL5845_Glycine receptor subunit alpha-1_45.5309390297803	2.31	CHEMBL5871_Glycine receptor subunit alpha-2_38.4975551418389	0	CHEMBL1075092_Glycine receptor subunit alpha-3_28.6629480201805	8.45	CHEMBL1902_FK506-binding protein 1A_13.2476242319176	11.57	CHEMBL5549_Tubulin--tyrosine ligase_11.1212125283212	2.73	CHEMBL236_Delta opioid receptor_10.693380088974	7.17	CHEMBL237_Kappa opioid receptor_10.3075977923429	6.17	CHEMBL233_Mu opioid receptor_9.72855395025618	9.17	CHEMBL2899_Brain adenylate cyclase 1_8.10962128659492	8.31	CHEMBL1250378_Splicing factor 3B subunit 3_7.51842472452364	8.34
38	-0.4913	WORTMANNIN	1023	MCF7	1e-08	CHEMBL295038	No	No										CHEMBL4005_PI3-kinase p110-alpha subunit_71.680382194891	6.43	CHEMBL2842_FK506 binding protein 12_58.0129107673037	12.73	CHEMBL2428_Myosin light chain kinase, smooth muscle_17.9101564574448	2	CHEMBL4302_P-glycoprotein 1_10.3014532667981	36.03	CHEMBL4465_Acyl coenzyme A:cholesterol acyltransferase 2_10.0070674832298	7.81	CHEMBL1978_Cytochrome P450 19A1_9.1271957406873	24.35	CHEMBL2899_Brain adenylate cyclase 1_9.103173635308	8.31	CHEMBL237_Kappa opioid receptor_5.89157130198595	6.17	CHEMBL1250378_Splicing factor 3B subunit 3_4.7078944748234	8.34	CHEMBL3142_DNA-dependent protein kinase_4.54179733911899	3.69
39	-0.4907	DIHYDROERGOCRISTINE	1745	HL60	5.6e-06	CHEMBL601773	notValid	No								http://ctdbase.org/detail.go?type=relationship&chemAcc=D025442&diseaseAcc=MESH:D018376&view=reference		CHEMBL1833_Serotonin 2b (5-HT2b) receptor_55.2122383726674	0	CHEMBL1942_Alpha-2b adrenergic receptor_51.8058988718548	2.93	CHEMBL1916_Alpha-2c adrenergic receptor_49.5336845238126	7.59	CHEMBL2056_Dopamine D1 receptor_47.9552918482203	6.51	CHEMBL1867_Alpha-2a adrenergic receptor_42.6292869073161	3.19	CHEMBL223_Alpha-1d adrenergic receptor_36.0033437561544	11.12	CHEMBL340_Cytochrome P450 3A4_34.5551918259831	27.7	CHEMBL233_Mu opioid receptor_34.1704890170293	9.17	CHEMBL1917_Somatostatin receptor 1_30.6708404017537	0	CHEMBL224_Serotonin 2a (5-HT2a) receptor_30.2812704064454	2.76
40	-0.4891	LANATOSIDE C	3963	MCF7	4e-06		notValid	Not Known										CHEMBL2120_Acidic fibroblast growth factor_65.285104144362	9.22	CHEMBL3107_Basic fibroblast growth factor_64.3523073613563	30.97	CHEMBL2933_Potassium-transporting ATPase alpha chain 2_39.1232460411236	3.05	CHEMBL3921_Heparanase_37.3355594330876	6.96	CHEMBL5807_Myelin-associated glycoprotein_36.4140876538902	2.56	CHEMBL4979_Sodium/glucose cotransporter 1_34.6516837399049	2.31	CHEMBL3305_Testis-specific androgen-binding protein_31.2757956081006	3.03	CHEMBL4531_Galectin-3_31.0206614411845	22.28	CHEMBL5378_P-selectin_29.4479814161724	5.61
41	-0.4876	QUINPIROLE	2977	HL60	1.56e-05		Yes	Not Known										CHEMBL217_Dopamine D2 receptor_10.8168444561464	17.35	CHEMBL214_Serotonin 1a (5-HT1a) receptor_5.82636195571304	2.72	CHEMBL233_Mu opioid receptor_3.97362902160183	9.17	CHEMBL2056_Dopamine D1 receptor_3.5444322935234	6.51	CHEMBL237_Kappa opioid receptor_2.55090231165151	6.17	CHEMBL234_Dopamine D3 receptor_2.11760542453062	6.47	CHEMBL236_Delta opioid receptor_1.73228566449681	7.17	CHEMBL5293_Calcitonin gene-related peptide 1_0.640745925095446	31.11	CHEMBL1832_Calcitonin receptor_0.0855671423679389	2.58	CHEMBL5267_ADM2_-0.512309448520778	3.95
42	-0.486	DAUNORUBICIN	7511	PC3	1e-06	CHEMBL178	No	Yes								http://ctdbase.org/detail.go?type=relationship&chemAcc=D003630&diseaseAcc=MESH:D018376&view=reference		CHEMBL1293296_14-3-3 protein gamma_39.6226204400721	11.43	CHEMBL3004_Multidrug resistance-associated protein 1_35.3453401984207	24.97	CHEMBL4302_P-glycoprotein 1_32.0251317479632	36.03	CHEMBL3192_Histone deacetylase 8_30.7892934135188	3.1	CHEMBL1865_Histone deacetylase 6_24.3332182514269	2.45	CHEMBL1806_DNA topoisomerase II alpha_23.435993876028	19.17	CHEMBL1855_Gonadotropin-releasing hormone receptor_19.288075590338	6.93	CHEMBL4504_Rho-GTPase-activating protein 3_14.4678453892943	7.74	CHEMBL1841_Tyrosine-protein kinase FYN_13.9311239435565	6.05
43	-0.4854	PYRVINIUM	978	MCF7	1.25e-06	CHEMBL177880	Yes	No		CXCR4,						http://ctdbase.org/detail.go?type=relationship&chemAcc=C004368&diseaseAcc=MESH:D018376&view=reference		CHEMBL1798_Cysteinyl leukotriene receptor 1_11.6650218773189	6.5	CHEMBL335_Protein-tyrosine phosphatase 1B_11.3496666681552	6.71	CHEMBL1901_Cholecystokinin A receptor_8.68956291370097	7.74	CHEMBL3166_Protein-tyrosine phosphatase 1C_8.00240390989564	11.9	CHEMBL2889_Hematopoietic cell protein-tyrosine phosphatase 70Z-PEP_7.71301456040454	3.78	CHEMBL235_Peroxisome proliferator-activated receptor gamma_5.79017309982946	31.72	CHEMBL4903_Low molecular weight phosphotyrosine protein phosphatase_4.08473940923211	12.6	CHEMBL3475_Plasminogen activator inhibitor-1_4.02222436711126	30.71	CHEMBL3397_Cytochrome P450 2C9_3.83482897687177	10.38	CHEMBL5905_Aldo-keto reductase family 1 member C1_3.5016440802355	5.15
44	-0.4846	THIORIDAZINE	1171	HL60	1e-05	CHEMBL479	No	Yes								http://ctdbase.org/detail.go?type=relationship&chemAcc=D013881&diseaseAcc=MESH:D018376&view=reference		CHEMBL231_Histamine H1 receptor_33.8870136101155	5.59	CHEMBL2056_Dopamine D1 receptor_23.9945392062933	6.51	CHEMBL217_Dopamine D2 receptor_22.7608217717683	17.35	CHEMBL2035_Muscarinic acetylcholine receptor M5_19.7231657718446	2.4	CHEMBL234_Dopamine D3 receptor_18.4755322833211	6.47	CHEMBL1821_Muscarinic acetylcholine receptor M4_17.8788098526767	2.17	CHEMBL1941_Histamine H2 receptor_17.5031536513701	2.2	CHEMBL3371_Serotonin 6 (5-HT6) receptor_16.709096519842	0	CHEMBL3155_Serotonin 7 (5-HT7) receptor_13.7838307911801	2.29
45	-0.4846	PERPHENAZINE	1956	PC3	1e-05	CHEMBL567	Yes	Yes								http://ctdbase.org/detail.go?type=relationship&chemAcc=D010546&diseaseAcc=MESH:D018376&view=reference		CHEMBL231_Histamine H1 receptor_37.2703146027782	5.59	CHEMBL2056_Dopamine D1 receptor_28.7346158746791	6.51	CHEMBL217_Dopamine D2 receptor_26.2519990531296	17.35	CHEMBL223_Alpha-1d adrenergic receptor_25.1337871260198	11.12	CHEMBL234_Dopamine D3 receptor_23.8895815012611	6.47	CHEMBL1850_Dopamine D5 receptor_23.6927141790333	3.4	CHEMBL224_Serotonin 2a (5-HT2a) receptor_17.1745686566972	2.76	CHEMBL1942_Alpha-2b adrenergic receptor_17.159055203655	2.93	CHEMBL225_Serotonin 2c (5-HT2c) receptor_15.8036615139667	3.39	CHEMBL1941_Histamine H2 receptor_14.4247641033283	2.2
46	-0.4842	TYRPHOSTIN AG-1478	1141	MCF7	3.16e-05	CHEMBL7917	No	No		MAPK14,								CHEMBL203_Epidermal growth factor receptor erbB1_49.5041987936947	30.14	CHEMBL1824_Receptor protein-tyrosine kinase erbB-2_39.6125523016121	16.4	CHEMBL1913_Platelet-derived growth factor receptor beta_35.4275203163256	27.11	CHEMBL3009_Receptor protein-tyrosine kinase erbB-4_29.1995059796715	7.28	CHEMBL279_Vascular endothelial growth factor receptor 2_28.9393958391588	20.01	CHEMBL267_Tyrosine-protein kinase SRC_27.2266453557837	24.45	CHEMBL4128_Tyrosine-protein kinase TIE-2_23.8296297661579	6.6	CHEMBL4142_Fibroblast growth factor receptor 2_23.8281351991091	9.44	CHEMBL5838_Receptor tyrosine-protein kinase erbB-3_23.6078313997568	19.71	CHEMBL1868_Vascular endothelial growth factor receptor 1_23.1392802178243	9.88
47	-0.4834	CEPHAELINE	4651	PC3	6e-06		No	Not Known										CHEMBL2056_Dopamine D1 receptor_35.630696739153	6.51	CHEMBL4081_Coagulation factor III_25.7932059674236	12.18	CHEMBL1916_Alpha-2c adrenergic receptor_18.2358082180765	7.59	CHEMBL4302_P-glycoprotein 1_17.2494931328081	36.03	CHEMBL217_Dopamine D2 receptor_15.5480998619957	17.35	CHEMBL1867_Alpha-2a adrenergic receptor_14.2387776882834	3.19	CHEMBL1850_Dopamine D5 receptor_11.9576430406046	3.4	CHEMBL4707_Matrix metalloproteinase 26_7.51679948046339	0	CHEMBL2963_Matrix metalloproteinase 15_7.05798462884354	7.3	CHEMBL2203_Motilin receptor_4.96619882915159	0
48	-0.4824	WORTMANNIN	7002	MCF7	1e-08	CHEMBL295038	No	No										CHEMBL4005_PI3-kinase p110-alpha subunit_71.680382194891	6.43	CHEMBL2842_FK506 binding protein 12_58.0129107673037	12.73	CHEMBL2428_Myosin light chain kinase, smooth muscle_17.9101564574448	2	CHEMBL4302_P-glycoprotein 1_10.3014532667981	36.03	CHEMBL4465_Acyl coenzyme A:cholesterol acyltransferase 2_10.0070674832298	7.81	CHEMBL1978_Cytochrome P450 19A1_9.1271957406873	24.35	CHEMBL2899_Brain adenylate cyclase 1_9.103173635308	8.31	CHEMBL237_Kappa opioid receptor_5.89157130198595	6.17	CHEMBL1250378_Splicing factor 3B subunit 3_4.7078944748234	8.34	CHEMBL3142_DNA-dependent protein kinase_4.54179733911899	3.69
49	-0.482	GUANADREL	3698	PC3	7.6e-06	CHEMBL1037	No	Yes	TBX5,							http://ctdbase.org/detail.go?type=relationship&chemAcc=C004945&diseaseAcc=MESH:D018376&view=reference		CHEMBL1615381_Menin_16.3357453581028	7.36	CHEMBL2373_C5a anaphylatoxin chemotactic receptor_7.32681042416458	2.5	CHEMBL4608_Melanocortin receptor 5_6.91054639264157	15.65	CHEMBL4959_Gastrin releasing peptide receptor_6.4683220421705	0	CHEMBL5293_Calcitonin gene-related peptide 1_6.3814781015305	31.11	CHEMBL232_Alpha-1b adrenergic receptor_5.84920130131428	14.08	CHEMBL5966_IgG receptor FcRn large subunit p51_5.72484935521546	12.88	CHEMBL4644_Melanocortin receptor 3_5.55329484221176	2.86	CHEMBL204_Thrombin_4.66758995661201	8.24	CHEMBL4438_Serine/threonine protein phosphatase PP1-gamma catalytic subunit_4.5376072527725	2.45
50	-0.4819	ZUCLOPENTHIXOL	4843	MCF7	9.2e-06	CHEMBL53904	Yes	No										CHEMBL231_Histamine H1 receptor_33.6205918356399	5.59	CHEMBL2056_Dopamine D1 receptor_24.2406000954759	6.51	CHEMBL1850_Dopamine D5 receptor_20.7214385506132	3.4	CHEMBL217_Dopamine D2 receptor_12.3126148274619	17.35	CHEMBL234_Dopamine D3 receptor_11.7993527916308	6.47	CHEMBL1942_Alpha-2b adrenergic receptor_8.36636145380049	2.93	CHEMBL1916_Alpha-2c adrenergic receptor_6.72251264447297	7.59	CHEMBL1867_Alpha-2a adrenergic receptor_5.27880506251537	3.19	CHEMBL223_Alpha-1d adrenergic receptor_4.96623220861969	11.12	CHEMBL6089_Ubiquitin-conjugating enzyme E2 N_4.80462017106041	7.58
51	-0.4812	PIOGLITAZONE	7088	PC3	1e-05	CHEMBL595	No	Yes										CHEMBL235_Peroxisome proliferator-activated receptor gamma_52.5086228776363	31.72	CHEMBL4422_Free fatty acid receptor 1_39.1764992934357	0	CHEMBL239_Peroxisome proliferator-activated receptor alpha_31.9198290033188	15.32	CHEMBL213_Beta-1 adrenergic receptor_17.1296299801764	8.96	CHEMBL246_Beta-3 adrenergic receptor_15.2602926059405	10.23	CHEMBL3979_Peroxisome proliferator-activated receptor delta_10.3314982169276	9.63	CHEMBL1293255_15-hydroxyprostaglandin dehydrogenase [NAD+]_7.94044482318603	14.28	CHEMBL2049_Oxytocin receptor_6.77656820595084	6.86	CHEMBL210_Beta-2 adrenergic receptor_4.40132364719939	4.74	CHEMBL1988_Atrial natriuretic peptide receptor A_1.56165119543725	16.76
52	-0.4806	(+)-CHELIDONINE	1786	HL60	1.08e-05	CHEMBL436279	Yes	No	CXCR4,									CHEMBL4081_Coagulation factor III_20.5252679014026	12.18	CHEMBL2056_Dopamine D1 receptor_14.2085286056492	6.51	CHEMBL1781_DNA topoisomerase I_11.3345643240852	14.9	CHEMBL2717_Phosphodiesterase 11A_8.59447753269712	8.8	CHEMBL1785_Endothelin receptor ET-B_6.66911406593584	20.71	CHEMBL228_Serotonin transporter_6.61336012589734	6.32	CHEMBL220_Acetylcholinesterase_6.43548280549724	19.12	CHEMBL1850_Dopamine D5 receptor_5.52353807898519	3.4	CHEMBL4226_Dual specificity protein kinase CLK3_4.83258913101891	2.63	CHEMBL1916_Alpha-2c adrenergic receptor_4.78084426476352	7.59
53	-0.4806	TANESPIMYCIN	6177	HL60	1e-06		No	Not Known										CHEMBL4303_Heat shock protein HSP 90-beta_147.241709939353	9.66	CHEMBL3880_Heat shock protein HSP 90-alpha_113.670397075954	25.14	CHEMBL3142_DNA-dependent protein kinase_49.7159338277169	3.69	CHEMBL1902_FK506-binding protein 1A_26.1727405748866	11.57	CHEMBL1697668_Solute carrier organic anion transporter family member 1B1_25.7312741470935	0	CHEMBL4445_Serine/threonine protein phosphatase 2B catalytic subunit, alpha isoform_16.6515206257539	6.26	CHEMBL1824_Receptor protein-tyrosine kinase erbB-2_11.9867839173788	16.4	CHEMBL1743121_Solute carrier organic anion transporter family member 1B3_10.9385980099998	7.43	CHEMBL1250378_Splicing factor 3B subunit 3_6.50995149974997	8.34	CHEMBL3045_Protein kinase C beta_3.55888719259751	13.67
54	-0.4802	IONOMYCIN	882	MCF7	2e-06		notValid	Not Known										CHEMBL286_Renin_25.1653536623822	18.93	CHEMBL4438_Serine/threonine protein phosphatase PP1-gamma catalytic subunit_20.4030552442471	2.45	CHEMBL3235_Isoleucyl-tRNA synthetase_19.2225501058114	13.82	CHEMBL1250378_Splicing factor 3B subunit 3_16.495264218862	8.34	CHEMBL3092_Cathepsin E_16.4544033893999	2.39	CHEMBL3338_Squalene synthetase_13.2291912209401	22.51	CHEMBL2505_Protein phosphatase 2A regulatory subunit B'_12.5872552446612	8.27	CHEMBL3295_Pepsin A_12.2305570846656	0	CHEMBL2581_Cathepsin D_10.5700800622875	24.55	CHEMBL2136_Pepsinogen C_9.93033057029415	0
55	-0.4801	MS-275	7084	PC3	1e-05	CHEMBL27759	No	No	CXCR4,MEF2C,									CHEMBL325_Histone deacetylase 1_46.7602933908405	19.86	CHEMBL1937_Histone deacetylase 2_36.4751292022775	12.15	CHEMBL1744525_Nicotinamide phosphoribosyltransferase_21.9503461704242	24.58	CHEMBL1829_Histone deacetylase 3_19.182844262359	6.83	CHEMBL2016_Coagulation factor IX_7.97680584460423	0	CHEMBL5850_Mas-related G-protein coupled receptor member X1_7.77235067012147	0	CHEMBL2617_Tryptase beta-1_7.56891366551542	3.25	CHEMBL1854_Luteinizing hormone/Choriogonadotropin receptor_7.40122514510624	6.73	CHEMBL2386_Chymotrypsin C_4.8592059085159	4.12
56	-0.4799	PUROMYCIN	3310	MCF7	7.4e-06		No	Not Known										CHEMBL2284_Glyceraldehyde-3-phosphate dehydrogenase liver_47.1483558920371	19.38	CHEMBL1997_Equilibrative nucleoside transporter 1_40.4149262851905	11.42	CHEMBL6095_DNA (cytosine-5)-methyltransferase 3B_36.7775207099303	15.57	CHEMBL256_Adenosine A3 receptor_27.7344619889833	11.76	CHEMBL226_Adenosine A1 receptor_25.3170717120428	5.75	CHEMBL4181_S-adenosylmethionine decarboxylase 1_25.1519099996139	13.2	CHEMBL1822_Inosine-5'-monophosphate dehydrogenase 1_24.8637566985277	8.34	CHEMBL2998_P2X purinoceptor 3_20.2237850592462	8.15	CHEMBL3054_Glutaminyl-tRNA synthetase_19.7730949088419	20.79
57	-0.4797	PIPERINE	4830	MCF7	1.4e-05	CHEMBL43185	Yes	No										CHEMBL4376_Dual-specificity tyrosine-phosphorylation regulated kinase 2_18.2985747253652	2.49	CHEMBL4015_C-C chemokine receptor type 2_15.5678268870866	6.54	CHEMBL3974_Proteinase activated receptor 1_14.8177203073308	14.62	CHEMBL2039_Monoamine oxidase B_12.2765759762172	17.78	CHEMBL4226_Dual specificity protein kinase CLK3_11.6016007026253	2.63	CHEMBL1741186_Nuclear receptor ROR-gamma_8.27780861838649	12.43	CHEMBL252_Endothelin receptor ET-A_6.38524465483803	9.22	CHEMBL344_Melanin-concentrating hormone receptor 1_6.27723255302979	0	CHEMBL4081_Coagulation factor III_5.84478506093232	12.18
58	-0.4789	METHYLERGOMETRINE	1607	HL60	8.8e-06	CHEMBL1201356	No	Yes										CHEMBL2056_Dopamine D1 receptor_38.3851309879115	6.51	CHEMBL1942_Alpha-2b adrenergic receptor_26.6280670633159	2.93	CHEMBL1833_Serotonin 2b (5-HT2b) receptor_26.4399132225391	0	CHEMBL2182_Serotonin 1e (5-HT1e) receptor_25.3192490052194	0	CHEMBL4441_C-X-C chemokine receptor type 3_24.1297520635574	7.52	CHEMBL1867_Alpha-2a adrenergic receptor_22.9496384253909	3.19	CHEMBL234_Dopamine D3 receptor_12.9412616481835	6.47	CHEMBL1628472_Relaxin-3 receptor 1_12.0401135620127	0	CHEMBL1850_Dopamine D5 receptor_11.8484642349121	3.4	CHEMBL217_Dopamine D2 receptor_11.1968812001797	17.35
59	-0.4784	RESVERATROL	841	MCF7	1e-05	CHEMBL165	No	No										CHEMBL2231_Cytochrome P450 1A1_11.9459533980707	28.1	CHEMBL4878_Cytochrome P450 1B1_11.1406693375951	33.14	CHEMBL206_Estrogen receptor alpha_6.85413930809129	21	CHEMBL221_Cyclooxygenase-1_6.82663820080561	22	CHEMBL5983_Aldo-keto reductase family 1 member B10_6.41760651562926	5.84	CHEMBL1915_Tubulin beta-1 chain_6.37451963162748	2.79	CHEMBL5393_ATP-binding cassette sub-family G member 2_6.12925664467436	19.22	CHEMBL2885_Carbonic anhydrase III_5.96117702263095	6.71	CHEMBL2487_Beta amyloid A4 protein_5.766089589511	34.71	CHEMBL242_Estrogen receptor beta_5.50892841127824	23.19
60	-0.4783	LY-294002	401	ssMCF7	1e-05	CHEMBL98350	Yes	No										CHEMBL3142_DNA-dependent protein kinase_68.0156185687921	3.69	CHEMBL4005_PI3-kinase p110-alpha subunit_38.1143799511588	6.43	CHEMBL3145_PI3-kinase p110-beta subunit_32.3745733102404	2.56	CHEMBL3130_PI3-kinase p110-delta subunit_25.8807400099798	16.96	CHEMBL3267_PI3-kinase p110-gamma subunit_24.5943823318063	2.47	CHEMBL5554_Phosphatidylinositol-4-phosphate 3-kinase C2 domain-containing beta polypeptide_14.2803974409441	3.91	CHEMBL2842_FK506 binding protein 12_10.6423047466049	12.73	CHEMBL2001_Purinergic receptor P2Y12_10.5845024458381	0	CHEMBL3553_Tyrosine-protein kinase TYK2 _7.93400113771495	2.52	CHEMBL2506_PI3-kinase p85-alpha subunit_5.45652389430896	27.05
61	-0.4782	CYTOCHALASIN B	1122	MCF7	2.08e-05		No	Not Known										CHEMBL1615381_Menin_14.7557193367374	7.36	CHEMBL2203_Motilin receptor_11.4251930043686	0	CHEMBL1697671_Placenta growth factor_10.4757514162923	7.2	CHEMBL236_Delta opioid receptor_10.1656135779895	7.17	CHEMBL3663_Growth factor receptor-bound protein 2_9.95343780932034	11.95	CHEMBL237_Kappa opioid receptor_7.52268924877082	6.17	CHEMBL4302_P-glycoprotein 1_6.69620358287023	36.03	CHEMBL1988_Atrial natriuretic peptide receptor A_6.64067208597288	16.76	CHEMBL233_Mu opioid receptor_6.35001323745457	9.17
62	-0.4776	VIDARABINE	2706	HL60	1.5e-05	CHEMBL1090	No	Yes	TGFB1,									CHEMBL2664_Adenosylhomocysteinase _76.5151126065696	6.64	CHEMBL1997_Equilibrative nucleoside transporter 1_75.0651659847665	11.42	CHEMBL3575_RNase L_69.34132922714	0	CHEMBL1822_Inosine-5'-monophosphate dehydrogenase 1_68.3829425258476	8.34	CHEMBL256_Adenosine A3 receptor_62.4272260469596	11.76	CHEMBL3589_Adenosine kinase_59.7503204484218	7.02	CHEMBL2284_Glyceraldehyde-3-phosphate dehydrogenase liver_59.5554575007731	19.38	CHEMBL226_Adenosine A1 receptor_59.4889117189236	5.75	CHEMBL4181_S-adenosylmethionine decarboxylase 1_57.7452543978739	13.2
63	-0.4754	BETULIN	3513	MCF7	9e-06	CHEMBL23236	No	No										CHEMBL2047_Bile acid receptor FXR_100.916367056267	9.75	CHEMBL5409_G-protein coupled bile acid receptor 1_70.9862954597988	4.3	CHEMBL3807_T-cell protein-tyrosine phosphatase_51.3721194347579	6.96	CHEMBL335_Protein-tyrosine phosphatase 1B_50.8262782710595	6.71	CHEMBL3746_11-beta-hydroxysteroid dehydrogenase 2_28.3285144221022	27.69	CHEMBL3305_Testis-specific androgen-binding protein_26.4324882866971	3.03	CHEMBL5983_Aldo-keto reductase family 1 member B10_26.3095480092008	5.84	CHEMBL2899_Brain adenylate cyclase 1_16.3945839208961	8.31	CHEMBL2933_Potassium-transporting ATPase alpha chain 2_16.2785154917009	3.05	CHEMBL4465_Acyl coenzyme A:cholesterol acyltransferase 2_15.9819274419842	7.81
64	-0.475	DIPHEMANIL METILSULFATE	4416	MCF7	1.02e-05	CHEMBL1201340	No	Yes										CHEMBL236_Delta opioid receptor_13.3777152451288	7.17	CHEMBL233_Mu opioid receptor_12.458153910781	9.17	CHEMBL245_Muscarinic acetylcholine receptor M3_12.1637969496939	2.96	CHEMBL211_Muscarinic acetylcholine receptor M2_7.79884431489469	5.79	CHEMBL216_Muscarinic acetylcholine receptor M1_5.62942701423074	3.61	CHEMBL1741179_Probable DNA dC->dU-editing enzyme APOBEC-3A_4.80518027546781	0	CHEMBL2035_Muscarinic acetylcholine receptor M5_3.63202039333514	2.4	CHEMBL1821_Muscarinic acetylcholine receptor M4_3.28157709644095	2.17	CHEMBL1741217_DNA dC->dU-editing enzyme APOBEC-3G_1.74908253487827	3.1
65	-0.4747	HECOGENIN	3457	MCF7	9.2e-06		No	Not Known	BMP1,									CHEMBL3305_Testis-specific androgen-binding protein_47.8061782387681	3.03	CHEMBL5409_G-protein coupled bile acid receptor 1_43.2962275201508	4.3	CHEMBL5347_Glucose-6-phosphate 1-dehydrogenase_39.9687880664468	23.41	CHEMBL2933_Potassium-transporting ATPase alpha chain 2_32.5952031986847	3.05	CHEMBL1871_Androgen Receptor_26.7660403608298	16.87	CHEMBL1856_Steroid 5-alpha-reductase 2_26.6033867729883	2.18	CHEMBL3522_Cytochrome P450 17A1_23.9960170972436	11.47	CHEMBL2120_Acidic fibroblast growth factor_23.3517222848694	9.22	CHEMBL261_Carbonic anhydrase I_23.206679273584	3.54	CHEMBL5287_Bile acid transporter_22.7673599159847	6.14
66	-0.4744	CEPHAELINE	5247	MCF7	6e-06		No	Not Known		DKK1,								CHEMBL2056_Dopamine D1 receptor_35.630696739153	6.51	CHEMBL4081_Coagulation factor III_25.7932059674236	12.18	CHEMBL1916_Alpha-2c adrenergic receptor_18.2358082180765	7.59	CHEMBL4302_P-glycoprotein 1_17.2494931328081	36.03	CHEMBL217_Dopamine D2 receptor_15.5480998619957	17.35	CHEMBL1867_Alpha-2a adrenergic receptor_14.2387776882834	3.19	CHEMBL1850_Dopamine D5 receptor_11.9576430406046	3.4	CHEMBL4707_Matrix metalloproteinase 26_7.51679948046339	0	CHEMBL2963_Matrix metalloproteinase 15_7.05798462884354	7.3	CHEMBL2203_Motilin receptor_4.96619882915159	0
67	-0.474	DAUNORUBICIN	7525	MCF7	1e-06	CHEMBL178	No	Yes										CHEMBL1293296_14-3-3 protein gamma_39.6226204400721	11.43	CHEMBL3004_Multidrug resistance-associated protein 1_35.3453401984207	24.97	CHEMBL4302_P-glycoprotein 1_32.0251317479632	36.03	CHEMBL3192_Histone deacetylase 8_30.7892934135188	3.1	CHEMBL1865_Histone deacetylase 6_24.3332182514269	2.45	CHEMBL1806_DNA topoisomerase II alpha_23.435993876028	19.17	CHEMBL1855_Gonadotropin-releasing hormone receptor_19.288075590338	6.93	CHEMBL4504_Rho-GTPase-activating protein 3_14.4678453892943	7.74	CHEMBL1841_Tyrosine-protein kinase FYN_13.9311239435565	6.05
68	-0.4731	LY-294002	1019	MCF7	1e-05	CHEMBL98350	Yes	No										CHEMBL3142_DNA-dependent protein kinase_68.0156185687921	3.69	CHEMBL4005_PI3-kinase p110-alpha subunit_38.1143799511588	6.43	CHEMBL3145_PI3-kinase p110-beta subunit_32.3745733102404	2.56	CHEMBL3130_PI3-kinase p110-delta subunit_25.8807400099798	16.96	CHEMBL3267_PI3-kinase p110-gamma subunit_24.5943823318063	2.47	CHEMBL5554_Phosphatidylinositol-4-phosphate 3-kinase C2 domain-containing beta polypeptide_14.2803974409441	3.91	CHEMBL2842_FK506 binding protein 12_10.6423047466049	12.73	CHEMBL2001_Purinergic receptor P2Y12_10.5845024458381	0	CHEMBL3553_Tyrosine-protein kinase TYK2 _7.93400113771495	2.52	CHEMBL2506_PI3-kinase p85-alpha subunit_5.45652389430896	27.05
69	-0.4727	RIFABUTIN	4349	MCF7	4.8e-06		notValid	Not Known										CHEMBL3401_Pregnane X receptor_65.0733112111463	21.57	CHEMBL1697668_Solute carrier organic anion transporter family member 1B1_56.1446156167904	0	CHEMBL1743121_Solute carrier organic anion transporter family member 1B3_51.137209628731	7.43	CHEMBL4303_Heat shock protein HSP 90-beta_31.3188902996624	9.66	CHEMBL3880_Heat shock protein HSP 90-alpha_27.7744710480177	25.14	CHEMBL1743124_Solute carrier organic anion transporter family member 2B1_19.966604898903	11.39	CHEMBL4302_P-glycoprotein 1_17.7779212011388	36.03	CHEMBL1250378_Splicing factor 3B subunit 3_13.9309793890776	8.34	CHEMBL4465_Acyl coenzyme A:cholesterol acyltransferase 2_7.98391033445478	7.81	CHEMBL1846_Ryanodine receptor 1_6.20044875366163	11.49
70	-0.4715	CICLOPIROX	5023	MCF7	1.5e-05	CHEMBL1413	No	Yes	CXCR4,									CHEMBL274_C-C chemokine receptor type 5_3.35149365369218	10.89	CHEMBL2027_Niemann-Pick C1-like protein 1_1.840043984389	0	CHEMBL3092_Cathepsin E_-0.107965660184654	2.39	CHEMBL4716_Phosphodiesterase 7B_-0.846003260790875	7.89	CHEMBL3012_Phosphodiesterase 7A_-0.992948687185287	12.78	CHEMBL5817_Signal transducer and activator of transcription 5B_-1.87274263155343	22.17	CHEMBL2335_Lysosomal Pro-X carboxypeptidase_-1.98832965741732	2.86	CHEMBL3572_Cholesteryl ester transfer protein_-2.05608108175812	4.03	CHEMBL1902_FK506-binding protein 1A_-2.07509079227094	11.57	CHEMBL3798_Calcitonin gene-related peptide type 1 receptor_-2.10717068285395	7.15
71	-0.4711	ZARDAVERINE	2926	HL60	1.5e-05	CHEMBL313842	No	No										CHEMBL288_Phosphodiesterase 4D_28.0513659065204	2.3	CHEMBL254_Phosphodiesterase 4A_24.7292184271429	12.26	CHEMBL275_Phosphodiesterase 4B_10.1155557321605	10.01	CHEMBL3717_Hepatocyte growth factor receptor_7.50008503526634	13.65	CHEMBL291_Phosphodiesterase 4C_7.12288319517867	2.68	CHEMBL4409_Phosphodiesterase 10A_6.57213441415334	0	CHEMBL1827_Phosphodiesterase 5A_4.38859576564511	2.09	CHEMBL2689_Macrophage-stimulating protein receptor_2.45793403932651	2.68	CHEMBL246_Beta-3 adrenergic receptor_1.56844180853325	10.23	CHEMBL3429_Estrogen-related receptor alpha_1.37015308535805	3.23
72	-0.4707	MONORDEN	6178	HL60	1e-07		No	Not Known										CHEMBL4303_Heat shock protein HSP 90-beta_35.437425556884	9.66	CHEMBL5586_Carbonyl reductase [NADPH] 1_22.668101607566	18.76	CHEMBL3880_Heat shock protein HSP 90-alpha_20.4155648371877	25.14	CHEMBL1741208_NACHT, LRR and PYD domains-containing protein 3_8.34974875268269	0	CHEMBL2007_Platelet-derived growth factor receptor alpha _5.9314896802615	19.17	CHEMBL1697668_Solute carrier organic anion transporter family member 1B1_3.73158078621842	0	CHEMBL1871_Androgen Receptor_3.22360816523797	16.87	CHEMBL242_Estrogen receptor beta_2.55604005718966	23.19	CHEMBL2034_Glucocorticoid receptor_2.41283315527662	45.76	CHEMBL2056_Dopamine D1 receptor_2.185852322484	6.51
73	-0.4706	BROMOCRIPTINE	2007	HL60	5.4e-06		notValid	Not Known	MEF2C,									CHEMBL2056_Dopamine D1 receptor_57.4041801440126	6.51	CHEMBL1942_Alpha-2b adrenergic receptor_53.896080616769	2.93	CHEMBL1833_Serotonin 2b (5-HT2b) receptor_47.2934052845985	0	CHEMBL1867_Alpha-2a adrenergic receptor_46.6557568555361	3.19	CHEMBL1916_Alpha-2c adrenergic receptor_45.8715133723546	7.59	CHEMBL4302_P-glycoprotein 1_41.2490238029153	36.03	CHEMBL340_Cytochrome P450 3A4_38.3977809967404	27.7	CHEMBL223_Alpha-1d adrenergic receptor_32.6775403152614	11.12	CHEMBL224_Serotonin 2a (5-HT2a) receptor_28.4885752169954	2.76	CHEMBL217_Dopamine D2 receptor_27.0437078972787	17.35
74	-0.4706	ASTEMIZOLE	2049	PC3	8.8e-06	CHEMBL296419	No	No										CHEMBL231_Histamine H1 receptor_31.1595910355788	5.59	CHEMBL344_Melanin-concentrating hormone receptor 1_25.5679977251031	0	CHEMBL240_HERG_13.8307933455336	8.45	CHEMBL1941_Histamine H2 receptor_9.0189954710469	2.2	CHEMBL5649_Prokineticin receptor 1_7.26430079972958	2.86	CHEMBL4641_Voltage-gated T-type calcium channel alpha-1G subunit_7.0025505462444	22.69	CHEMBL217_Dopamine D2 receptor_6.57146738743809	17.35	CHEMBL1792_Somatostatin receptor 5_5.52569437546432	2.68	CHEMBL2457_Arachidonate 15-lipoxygenase, type II_3.21573122448052	9.14	CHEMBL6031_Histone-lysine N-methyltransferase, H3 lysine-9 specific 5_2.75540269964961	2.58
75	-0.4703	SIROLIMUS	1183	HL60	1e-07		notValid	Not Known										CHEMBL1902_FK506-binding protein 1A_198.163784471026	11.57	CHEMBL2842_FK506 binding protein 12_121.941941385613	12.73	CHEMBL1697668_Solute carrier organic anion transporter family member 1B1_71.2552399997896	0	CHEMBL4302_P-glycoprotein 1_59.6233795888628	36.03	CHEMBL4445_Serine/threonine protein phosphatase 2B catalytic subunit, alpha isoform_51.215045465065	6.26	CHEMBL1781868_Programmed cell death protein 4_50.2243283389885	10.45	CHEMBL4848_Eukaryotic translation initation factor_41.6549702883272	10.27	CHEMBL1250378_Splicing factor 3B subunit 3_27.2676064028622	8.34	CHEMBL4050_FK506 binding protein 4_26.1280851147978	16.18
76	-0.4699	ETOPOSIDE	3241	MCF7	6.8e-06	CHEMBL268601	No	No	KIT,									CHEMBL1615382_Nuclear receptor coactivator 3_30.4548553978477	6.41	CHEMBL4081_Coagulation factor III_22.5582071663131	12.18	CHEMBL1615387_Nuclear receptor coactivator 1_19.738846878589	10.15	CHEMBL1741186_Nuclear receptor ROR-gamma_14.5083427410081	12.43	CHEMBL1781_DNA topoisomerase I_13.0032671796546	14.9	CHEMBL4979_Sodium/glucose cotransporter 1_11.5474993177855	2.31	CHEMBL3880_Heat shock protein HSP 90-alpha_10.9112482317197	25.14	CHEMBL3884_Sodium/glucose cotransporter 2_10.3108072480697	2.73	CHEMBL5378_P-selectin_9.89706412375184	5.61
77	-0.4699	RAMIPRIL	6792	MCF7	9.6e-06		No	Not Known		CXCR4,								CHEMBL1808_Angiotensin-converting enzyme_90.3686067292308	8.43	CHEMBL5293_Calcitonin gene-related peptide 1_27.1721116751715	31.11	CHEMBL204_Thrombin_26.4642553271127	8.24	CHEMBL5267_ADM2_21.443125065747	3.95	CHEMBL248_Leukocyte elastase_20.595430053681	0	CHEMBL5610_Prostasin_18.7822864914744	18.15	CHEMBL1801_Plasminogen_18.4321748068381	15.3	CHEMBL1902_FK506-binding protein 1A_18.1525813748441	11.57	CHEMBL5966_IgG receptor FcRn large subunit p51_16.1602829833236	12.88	CHEMBL3202_Prolyl endopeptidase_15.7710608882946	2.47
78	-0.4689	DEFEROXAMINE	3842	MCF7	6e-06	CHEMBL556	Yes	Yes	MEF2C,									CHEMBL1784_Glucagon-like peptide receptor_25.4995628417417	3.13	CHEMBL2107_C-X-C chemokine receptor type 4_23.0408906794357	8.77	CHEMBL5966_IgG receptor FcRn large subunit p51_22.4783845934494	12.88	CHEMBL4894_Galanin receptor 1_21.9436741229662	0	CHEMBL4608_Melanocortin receptor 5_21.5022167053856	15.65	CHEMBL3176_Galanin receptor 2_19.3844039003354	18.43	CHEMBL5293_Calcitonin gene-related peptide 1_18.3691341863258	31.11	CHEMBL5399_Pituitary adenylate cyclase-activating polypeptide type I receptor_18.1524427944134	8.78	CHEMBL2611_Furin_17.4560565271249	2.49	CHEMBL1697671_Placenta growth factor_17.127980731818	7.2
79	-0.4684	15-DELTA PROSTAGLANDIN J2	1231	PC3	1e-05	CHEMBL482477	No	No										CHEMBL2069_Thromboxane A2 receptor_38.27578427949	2.14	CHEMBL1835_Thromboxane-A synthase_32.9922297116397	6.41	CHEMBL4427_Prostanoid DP receptor_31.9809591436316	2.7	CHEMBL1987_Prostanoid FP receptor_28.4739883964269	2.44	CHEMBL1995_Prostanoid IP receptor_21.6843061175004	0	CHEMBL1881_Prostanoid EP2 receptor_21.4670674311149	11.19	CHEMBL3819_Lysophosphatidic acid receptor Edg-2_20.4922879499002	11.22	CHEMBL3250_Lysophosphatidic acid receptor Edg-7_20.2587495063352	2.95	CHEMBL235_Peroxisome proliferator-activated receptor gamma_18.9677438887916	31.72	CHEMBL1836_Prostanoid EP4 receptor_18.1115999191785	2.04
80	-0.4681	THIOGUANOSINE	2619	MCF7	1.26e-05	CHEMBL283078	No	No										CHEMBL1997_Equilibrative nucleoside transporter 1_73.5297499386324	11.42	CHEMBL226_Adenosine A1 receptor_60.2187485194924	5.75	CHEMBL256_Adenosine A3 receptor_55.35016383328	11.76	CHEMBL251_Adenosine A2a receptor_52.5617601648936	5.46	CHEMBL1822_Inosine-5'-monophosphate dehydrogenase 1_50.8733546157288	8.34	CHEMBL3575_RNase L_48.5930065057619	0	CHEMBL2664_Adenosylhomocysteinase _45.796528038161	6.64	CHEMBL2284_Glyceraldehyde-3-phosphate dehydrogenase liver_43.5470182459906	19.38	CHEMBL4398_Purinergic receptor P2Y2_42.5925688401226	2.3
81	-0.4664	TANESPIMYCIN	1167	HL60	1e-06		No	Not Known										CHEMBL4303_Heat shock protein HSP 90-beta_147.241709939353	9.66	CHEMBL3880_Heat shock protein HSP 90-alpha_113.670397075954	25.14	CHEMBL3142_DNA-dependent protein kinase_49.7159338277169	3.69	CHEMBL1902_FK506-binding protein 1A_26.1727405748866	11.57	CHEMBL1697668_Solute carrier organic anion transporter family member 1B1_25.7312741470935	0	CHEMBL4445_Serine/threonine protein phosphatase 2B catalytic subunit, alpha isoform_16.6515206257539	6.26	CHEMBL1824_Receptor protein-tyrosine kinase erbB-2_11.9867839173788	16.4	CHEMBL1743121_Solute carrier organic anion transporter family member 1B3_10.9385980099998	7.43	CHEMBL1250378_Splicing factor 3B subunit 3_6.50995149974997	8.34	CHEMBL3045_Protein kinase C beta_3.55888719259751	13.67
82	-0.4663	ISOCONAZOLE	2056	PC3	9.6e-06	CHEMBL1571863	No	No										CHEMBL1835_Thromboxane-A synthase_32.3933449052022	6.41	CHEMBL3849_Cytochrome P450 51_27.0036455529062	7.77	CHEMBL340_Cytochrome P450 3A4_20.9657595245847	27.7	CHEMBL3397_Cytochrome P450 2C9_19.2446596204416	10.38	CHEMBL1978_Cytochrome P450 19A1_13.4938466961918	24.35	CHEMBL3522_Cytochrome P450 17A1_12.3806517545076	11.47	CHEMBL3622_Cytochrome P450 2C19_11.3881720693133	4.94	CHEMBL4508_Glutaminyl-peptide cyclotransferase_9.39208355889878	2.52	CHEMBL1908_Cytochrome P450 11B1_6.32704518896717	11.21	CHEMBL1942_Alpha-2b adrenergic receptor_6.06382663483178	2.93
83	-0.4653	4,5-DIANILINOPHTHALIMIDE	578	PC3	1e-05	CHEMBL268868	No	No										CHEMBL5491_Serine/threonine-protein kinase WEE1_8.85048597449326	11.32	CHEMBL5145_Serine/threonine-protein kinase B-raf_8.28851940541896	3.36	CHEMBL2801_CaM kinase II delta_6.49118851702981	12.29	CHEMBL203_Epidermal growth factor receptor erbB1_6.19316614150748	30.14	CHEMBL3045_Protein kinase C beta_5.76994273260035	13.67	CHEMBL301_Cyclin-dependent kinase 2_5.606008014694	22.07	CHEMBL2534_3-phosphoinositide dependent protein kinase-1_4.8298801188968	7	CHEMBL1868_Vascular endothelial growth factor receptor 1_4.67105847077242	9.88	CHEMBL308_Cyclin-dependent kinase 1_4.38819247562352	14.69	CHEMBL2007_Platelet-derived growth factor receptor alpha _4.23545028362125	19.17
84	-0.4651	CYCLOPENTHIAZIDE	4813	MCF7	1.06e-05	CHEMBL1373254	No	No										CHEMBL3025_Carbonic anhydrase VI_4.95808576678545	0	CHEMBL205_Carbonic anhydrase II_4.28808898136382	21.73	CHEMBL3242_Carbonic anhydrase XII_3.19051184259893	12.47	CHEMBL3729_Carbonic anhydrase IV_2.67338149157655	7.83	CHEMBL209_Trypsin I_2.37705274186563	8.78	CHEMBL261_Carbonic anhydrase I_1.82648568190432	3.54	CHEMBL3969_Carbonic anhydrase VB_0.566709837449048	0	CHEMBL2326_Carbonic anhydrase VII_0.471374168238661	3.76	CHEMBL3510_Carbonic anhydrase XIV_0.453226219259848	0	CHEMBL3594_Carbonic anhydrase IX_-0.0616430558143666	7.03
85	-0.4649	LY-294002	1007	MCF7	1e-05	CHEMBL98350	Yes	No										CHEMBL3142_DNA-dependent protein kinase_68.0156185687921	3.69	CHEMBL4005_PI3-kinase p110-alpha subunit_38.1143799511588	6.43	CHEMBL3145_PI3-kinase p110-beta subunit_32.3745733102404	2.56	CHEMBL3130_PI3-kinase p110-delta subunit_25.8807400099798	16.96	CHEMBL3267_PI3-kinase p110-gamma subunit_24.5943823318063	2.47	CHEMBL5554_Phosphatidylinositol-4-phosphate 3-kinase C2 domain-containing beta polypeptide_14.2803974409441	3.91	CHEMBL2842_FK506 binding protein 12_10.6423047466049	12.73	CHEMBL2001_Purinergic receptor P2Y12_10.5845024458381	0	CHEMBL3553_Tyrosine-protein kinase TYK2 _7.93400113771495	2.52	CHEMBL2506_PI3-kinase p85-alpha subunit_5.45652389430896	27.05
86	-0.4648	DISULFIRAM	2053	PC3	1.34e-05	CHEMBL964	Yes	Yes		FOXA2,								CHEMBL4191_Monoglyceride lipase_10.8913660580014	34.53	CHEMBL4018_Neuropeptide Y receptor type 2_3.14785118269672	8.24	CHEMBL233_Mu opioid receptor_1.3660235572087	9.17	CHEMBL4792_Orexin receptor 2_0.822582853181762	2.86	CHEMBL237_Kappa opioid receptor_0.332826695945735	6.17	CHEMBL5113_Orexin receptor 1_0.0136634474540891	2.83	CHEMBL3514_LDL-associated phospholipase A2_-0.696443592999149	6.46	CHEMBL236_Delta opioid receptor_-0.764821883957372	7.17	CHEMBL2635_Dual specificity protein phosphatase 3_-0.797657395066953	12.76	CHEMBL3004_Multidrug resistance-associated protein 1_-0.900727518361736	24.97
87	-0.4643	15-DELTA PROSTAGLANDIN J2	6948	MCF7	1e-05	CHEMBL482477	No	No		DKK1,								CHEMBL2069_Thromboxane A2 receptor_38.27578427949	2.14	CHEMBL1835_Thromboxane-A synthase_32.9922297116397	6.41	CHEMBL4427_Prostanoid DP receptor_31.9809591436316	2.7	CHEMBL1987_Prostanoid FP receptor_28.4739883964269	2.44	CHEMBL1995_Prostanoid IP receptor_21.6843061175004	0	CHEMBL1881_Prostanoid EP2 receptor_21.4670674311149	11.19	CHEMBL3819_Lysophosphatidic acid receptor Edg-2_20.4922879499002	11.22	CHEMBL3250_Lysophosphatidic acid receptor Edg-7_20.2587495063352	2.95	CHEMBL235_Peroxisome proliferator-activated receptor gamma_18.9677438887916	31.72	CHEMBL1836_Prostanoid EP4 receptor_18.1115999191785	2.04
88	-0.4641	MIDECAMYCIN	6745	PC3	5e-06		notValid	Not Known										CHEMBL1250378_Splicing factor 3B subunit 3_31.5415516419455	8.34	CHEMBL4302_P-glycoprotein 1_25.1110620196104	36.03	CHEMBL299_Protein kinase C alpha _22.3936448213128	15.57	CHEMBL1902_FK506-binding protein 1A_21.6139272157065	11.57	CHEMBL1697668_Solute carrier organic anion transporter family member 1B1_18.4906739762699	0	CHEMBL3235_Isoleucyl-tRNA synthetase_16.4396799220832	13.82	CHEMBL2899_Brain adenylate cyclase 1_15.1682222946015	8.31	CHEMBL5807_Myelin-associated glycoprotein_14.1168763390842	2.56	CHEMBL5378_P-selectin_13.3577560520799	5.61	CHEMBL4445_Serine/threonine protein phosphatase 2B catalytic subunit, alpha isoform_11.3105171500527	6.26
89	-0.4637	NITROFURAL	3320	MCF7	2.02e-05		No	Not Known										__0	0	CHEMBL4361_Induced myeloid leukemia cell differentiation protein Mcl-1_34.6199652600572	23.09	CHEMBL1993_DNA (cytosine-5)-methyltransferase 1_21.1978071318159	13.64	CHEMBL2635_Dual specificity protein phosphatase 3_18.5873056028368	12.76	CHEMBL1741176_X-box-binding protein 1_16.8690535209146	21.69	CHEMBL5804_Toll-like receptor 9_14.9392430703863	2.63	CHEMBL3864_Protein-tyrosine phosphatase 2C_14.2493336566919	2.21	CHEMBL1293266_Nucleotide-binding oligomerization domain-containing protein 2_12.844880999036	0
90	-0.4629	DIGOXIGENIN	5640	MCF7	1.02e-05	CHEMBL1153	No	No										CHEMBL2933_Potassium-transporting ATPase alpha chain 2_49.6424606088184	3.05	CHEMBL3305_Testis-specific androgen-binding protein_45.8465823387455	3.03	CHEMBL5409_G-protein coupled bile acid receptor 1_40.977989168465	4.3	CHEMBL5347_Glucose-6-phosphate 1-dehydrogenase_30.3613008046277	23.41	CHEMBL2034_Glucocorticoid receptor_28.5778104183231	45.76	CHEMBL1871_Androgen Receptor_24.2713793614781	16.87	CHEMBL2778_Ileal bile acid transporter_24.1273973112441	7.23	CHEMBL1856_Steroid 5-alpha-reductase 2_21.5413469372291	2.18	CHEMBL5287_Bile acid transporter_19.8613123424414	6.14
91	-0.4619	TRICHOSTATIN A	4526	PC3	1e-07	CHEMBL99	Yes	No										CHEMBL1865_Histone deacetylase 6_27.7474473512865	2.45	CHEMBL5103_Histone deacetylase 10_24.577154434188	8.39	CHEMBL325_Histone deacetylase 1_24.1786271951108	19.86	CHEMBL3192_Histone deacetylase 8_23.4870496141143	3.1	CHEMBL1937_Histone deacetylase 2_22.6222377736895	12.15	CHEMBL4145_Histone deacetylase 9_22.6013173213995	2.76	CHEMBL3310_Histone deacetylase 11_21.5748199271409	2.99	CHEMBL2563_Histone deacetylase 5_20.9968304775717	12.34	CHEMBL2716_Histone deacetylase 7_20.3608739038931	2.79	CHEMBL1829_Histone deacetylase 3_17.9687313901685	6.83
92	-0.4619	CICLOHEXIMIDE	6220	MCF7	1.42e-05		No	Not Known										CHEMBL1902_FK506-binding protein 1A_20.1534900704517	11.57	CHEMBL3092_Cathepsin E_6.78143212901777	2.39	CHEMBL4445_Serine/threonine protein phosphatase 2B catalytic subunit, alpha isoform_6.17594278201605	6.26	CHEMBL2136_Pepsinogen C_5.3719080941522	0	CHEMBL1697668_Solute carrier organic anion transporter family member 1B1_2.90170381837252	0	CHEMBL2581_Cathepsin D_2.84225893275536	24.55	CHEMBL1250378_Splicing factor 3B subunit 3_2.51403404752285	8.34	CHEMBL2075_Cyclophilin B_2.2092592027137	17.12	CHEMBL1832_Calcitonin receptor_2.00262550330899	2.58	CHEMBL3192_Histone deacetylase 8_1.81987706107994	3.1
93	-0.4617	STAUROSPORINE	312	MCF7	1e-06	CHEMBL388978	No	No		DKK1,								CHEMBL2708_Mitogen-activated protein kinase kinase kinase 11_83.0924327414607	8.06	CHEMBL2873_Mitogen-activated protein kinase kinase kinase 10_81.3139008464637	9.32	CHEMBL2872_Mitogen-activated protein kinase kinase kinase 9_79.4277181394036	3.41	CHEMBL2428_Myosin light chain kinase, smooth muscle_61.9602497779678	2	CHEMBL5284_CaM-kinase kinase beta_57.8227273614	7.46	CHEMBL5785_Interferon-induced, double-stranded RNA-activated protein kinase_53.1975361736716	11.83	CHEMBL5754_MAP/microtubule affinity-regulating kinase 4_50.0771994870086	3.1	CHEMBL5699_Serine/threonine-protein kinase SIK2_49.7348201057837	3.64	CHEMBL5607_Rhodopsin kinase_49.7222581268563	0	CHEMBL3384_Protein kinase N1_48.2304841315249	2.65
94	-0.4611	MEPTAZINOL	7326	MCF7	1.48e-05	CHEMBL314437	Yes	No										CHEMBL233_Mu opioid receptor_18.0625492118686	9.17	CHEMBL236_Delta opioid receptor_15.1552554506323	7.17	CHEMBL237_Kappa opioid receptor_14.0195920644573	6.17	CHEMBL228_Serotonin transporter_4.93299572174254	6.32	CHEMBL2327_Neurokinin 2 receptor_3.21210097281892	3.74	CHEMBL249_Neurokinin 1 receptor_2.863434697576	10.23	CHEMBL222_Norepinephrine transporter_2.18969843335251	11.29	CHEMBL4050_FK506 binding protein 4_2.04885445696852	16.18	CHEMBL4959_Gastrin releasing peptide receptor_0.330912770342033	0
95	-0.4609	ROTTLERIN	941	MCF7	1e-05	CHEMBL34241	No	No		CXCR4,								CHEMBL1869_Ornithine decarboxylase_24.6526640455014	26.5	CHEMBL335_Protein-tyrosine phosphatase 1B_19.3795014817026	6.71	CHEMBL5393_ATP-binding cassette sub-family G member 2_17.6495523295352	19.22	CHEMBL1798_Cysteinyl leukotriene receptor 1_14.7618167993833	6.5	CHEMBL2047_Bile acid receptor FXR_13.3514589823636	9.75	CHEMBL2996_Protein kinase C delta_13.1974310214655	15.74	CHEMBL3784_Histone acetyltransferase p300_10.4557118052405	15.22	CHEMBL3094_MAP kinase-activated protein kinase 5_9.19308005978208	8.06	CHEMBL1293267_G-protein coupled receptor 35_6.74983164701085	2.73	CHEMBL4633_Voltage-gated potassium channel subunit Kv1.3_5.43360437078154	8.84
96	-0.4602	LY-294002	6195	HL60	1e-05	CHEMBL98350	Yes	No										CHEMBL3142_DNA-dependent protein kinase_68.0156185687921	3.69	CHEMBL4005_PI3-kinase p110-alpha subunit_38.1143799511588	6.43	CHEMBL3145_PI3-kinase p110-beta subunit_32.3745733102404	2.56	CHEMBL3130_PI3-kinase p110-delta subunit_25.8807400099798	16.96	CHEMBL3267_PI3-kinase p110-gamma subunit_24.5943823318063	2.47	CHEMBL5554_Phosphatidylinositol-4-phosphate 3-kinase C2 domain-containing beta polypeptide_14.2803974409441	3.91	CHEMBL2842_FK506 binding protein 12_10.6423047466049	12.73	CHEMBL2001_Purinergic receptor P2Y12_10.5845024458381	0	CHEMBL3553_Tyrosine-protein kinase TYK2 _7.93400113771495	2.52	CHEMBL2506_PI3-kinase p85-alpha subunit_5.45652389430896	27.05
97	-0.46	8-AZAGUANINE	1791	PC3	2.62e-05	CHEMBL374107	No	No	INHBA,									CHEMBL4338_Purine nucleoside phosphorylase_25.366995740484	12.78	CHEMBL3972_GAR transformylase_13.1419017644343	2.49	CHEMBL1952_Thymidylate synthase_10.9948155303733	15.41	CHEMBL3171_Folylpoly-gamma-glutamate synthetase_10.8106734023397	8.21	CHEMBL202_Dihydrofolate reductase_10.290090876422	27.78	CHEMBL2864_6-O-methylguanine-DNA methyltransferase_8.53432809527629	0	CHEMBL2121_Folate receptor alpha_5.66108162139936	16.06	CHEMBL1929_Xanthine dehydrogenase_5.23497605560082	19.08	CHEMBL4443_Fucosyltransferase 6_2.36268443369087	9.14	CHEMBL251_Adenosine A2a receptor_1.30101681957726	5.46
98	-0.4595	MEPHENTERMINE	2563	HL60	9.4e-06	CHEMBL1201234	Yes	Yes										CHEMBL1878_Calcium sensing receptor_11.8681936113237	0	CHEMBL4616_Ghrelin receptor_9.93300759064436	2.83	CHEMBL210_Beta-2 adrenergic receptor_7.64250458096272	4.74	CHEMBL213_Beta-1 adrenergic receptor_5.73710233022293	8.96	CHEMBL246_Beta-3 adrenergic receptor_4.54512544135316	10.23	CHEMBL4429_Neurokinin 3 receptor_2.49498263733824	0	CHEMBL298_Cholecystokinin B receptor_2.09185068342102	3.08	CHEMBL289_Cytochrome P450 2D6_1.74096304035225	5.58	CHEMBL4822_Beta-secretase 1_0.771760923848723	11.52	CHEMBL2581_Cathepsin D_0.516043346008944	24.55
99	-0.4592	PRESTWICK-675	6042	MCF7	1e-05		No	Not Known										CHEMBL220_Acetylcholinesterase_15.4253758011595	19.12	CHEMBL2056_Dopamine D1 receptor_11.2802216442578	6.51	CHEMBL4081_Coagulation factor III_10.4520354128168	12.18	CHEMBL1785_Endothelin receptor ET-B_7.49971799869802	20.71	CHEMBL340_Cytochrome P450 3A4_6.52746167137956	27.7	CHEMBL1850_Dopamine D5 receptor_5.6894761651839	3.4	CHEMBL1902_FK506-binding protein 1A_5.41484764581091	11.57	CHEMBL252_Endothelin receptor ET-A_5.35451955013707	9.22	CHEMBL4376_Dual-specificity tyrosine-phosphorylation regulated kinase 2_3.5283083854877	2.49	CHEMBL211_Muscarinic acetylcholine receptor M2_2.21466243712715	5.79
100	-0.4589	CEPHAELINE	3290	MCF7	6e-06		No	Not Known		DKK1,								CHEMBL2056_Dopamine D1 receptor_35.630696739153	6.51	CHEMBL4081_Coagulation factor III_25.7932059674236	12.18	CHEMBL1916_Alpha-2c adrenergic receptor_18.2358082180765	7.59	CHEMBL4302_P-glycoprotein 1_17.2494931328081	36.03	CHEMBL217_Dopamine D2 receptor_15.5480998619957	17.35	CHEMBL1867_Alpha-2a adrenergic receptor_14.2387776882834	3.19	CHEMBL1850_Dopamine D5 receptor_11.9576430406046	3.4	CHEMBL4707_Matrix metalloproteinase 26_7.51679948046339	0	CHEMBL2963_Matrix metalloproteinase 15_7.05798462884354	7.3	CHEMBL2203_Motilin receptor_4.96619882915159	0
101	-0.4588	LOPERAMIDE	5267	MCF7	7.8e-06	CHEMBL841	No	Yes										CHEMBL2413_C-C chemokine receptor type 1_44.5249563560186	2.47	CHEMBL2327_Neurokinin 2 receptor_36.6909434661635	3.74	CHEMBL2014_Nociceptin receptor_33.0490075133023	3.67	CHEMBL233_Mu opioid receptor_27.7928217046907	9.17	CHEMBL249_Neurokinin 1 receptor_23.061152466338	10.23	CHEMBL4015_C-C chemokine receptor type 2_15.8677249904462	6.54	CHEMBL237_Kappa opioid receptor_15.7292615138581	6.17	CHEMBL236_Delta opioid receptor_15.589347930811	7.17	CHEMBL234_Dopamine D3 receptor_14.4267563446787	6.47	CHEMBL287_Sigma opioid receptor_11.0969261251042	5.75
102	-0.458	METITEPINE	1616	HL60	8.4e-06	CHEMBL93240	Yes	No										CHEMBL217_Dopamine D2 receptor_38.533282231402	17.35	CHEMBL231_Histamine H1 receptor_27.2476792909181	5.59	CHEMBL2056_Dopamine D1 receptor_27.224704477695	6.51	CHEMBL225_Serotonin 2c (5-HT2c) receptor_18.8236672216983	3.39	CHEMBL1850_Dopamine D5 receptor_15.0041313690876	3.4	CHEMBL219_Dopamine D4 receptor_13.9646030203127	2.63	CHEMBL3371_Serotonin 6 (5-HT6) receptor_13.0621249413826	0	CHEMBL214_Serotonin 1a (5-HT1a) receptor_10.2909103467024	2.72	CHEMBL4081_Coagulation factor III_10.1343230802059	12.18	CHEMBL3155_Serotonin 7 (5-HT7) receptor_9.9690152586151	2.29
103	-0.4574	TRIFLUOPERAZINE	4448	PC3	1e-05	CHEMBL422	Yes	Yes		SIRPA,								CHEMBL231_Histamine H1 receptor_33.7746162883545	5.59	CHEMBL217_Dopamine D2 receptor_28.5571127291759	17.35	CHEMBL1850_Dopamine D5 receptor_27.6451252819362	3.4	CHEMBL234_Dopamine D3 receptor_27.3263067120141	6.47	CHEMBL2056_Dopamine D1 receptor_24.4611404022588	6.51	CHEMBL224_Serotonin 2a (5-HT2a) receptor_20.8759983851465	2.76	CHEMBL225_Serotonin 2c (5-HT2c) receptor_19.4610660780159	3.39	CHEMBL223_Alpha-1d adrenergic receptor_19.0567668963942	11.12	CHEMBL3155_Serotonin 7 (5-HT7) receptor_18.6617495618378	2.29	CHEMBL240_HERG_14.1729728531023	8.45
104	-0.4573	THIORIDAZINE	1655	MCF7	1e-05	CHEMBL479	No	Yes										CHEMBL231_Histamine H1 receptor_33.8870136101155	5.59	CHEMBL2056_Dopamine D1 receptor_23.9945392062933	6.51	CHEMBL217_Dopamine D2 receptor_22.7608217717683	17.35	CHEMBL2035_Muscarinic acetylcholine receptor M5_19.7231657718446	2.4	CHEMBL234_Dopamine D3 receptor_18.4755322833211	6.47	CHEMBL1821_Muscarinic acetylcholine receptor M4_17.8788098526767	2.17	CHEMBL1941_Histamine H2 receptor_17.5031536513701	2.2	CHEMBL3371_Serotonin 6 (5-HT6) receptor_16.709096519842	0	CHEMBL3155_Serotonin 7 (5-HT7) receptor_13.7838307911801	2.29
105	-0.4569	DIHYDROSTREPTOMYCIN	6228	MCF7	2.8e-06		No	Not Known										CHEMBL4531_Galectin-3_32.112461268252	22.28	CHEMBL5807_Myelin-associated glycoprotein_31.3785558961207	2.56	CHEMBL4979_Sodium/glucose cotransporter 1_25.8568403419172	2.31	CHEMBL2120_Acidic fibroblast growth factor_22.8034495996848	9.22	CHEMBL3107_Basic fibroblast growth factor_21.6882279087366	30.97	CHEMBL1781_DNA topoisomerase I_21.0701949829795	14.9	CHEMBL5378_P-selectin_20.9203930383943	5.61	CHEMBL4518_Purinergic receptor P2Y14_19.4527038696454	2.76	CHEMBL3080_Chitinase 1_19.058364223839	0	CHEMBL3884_Sodium/glucose cotransporter 2_17.0971473992903	2.73
106	-0.4569	ONDANSETRON	6270	MCF7	1.22e-05	CHEMBL399705	Yes	No										CHEMBL3895_Serotonin 3b (5-HT3b) receptor_13.0543427914711	7.81	CHEMBL240_HERG_10.340964720252	8.45	CHEMBL1743127_Multidrug and toxin extrusion protein 2_7.83890957854356	3.59	CHEMBL1743126_Multidrug and toxin extrusion protein 1_6.96986126231959	3.39	CHEMBL1743122_Solute carrier family 22 member 2_5.82121992235991	3.34	CHEMBL3371_Serotonin 6 (5-HT6) receptor_5.77671037067393	0	CHEMBL1899_Serotonin 3a (5-HT3a) receptor_5.22397916949171	11.02	CHEMBL2593_Peptide N-myristoyltransferase 1_3.30629925537141	7.81	CHEMBL2428_Myosin light chain kinase, smooth muscle_3.0905555395005	2	CHEMBL4360_Monocarboxylate transporter 1_-0.0589929277688164	13.91
107	-0.4554	METIXENE	6672	PC3	1.16e-05	CHEMBL1201342	Yes	Yes	CXCR4,									CHEMBL231_Histamine H1 receptor_19.0418464332057	5.59	CHEMBL2056_Dopamine D1 receptor_13.4368250463864	6.51	CHEMBL217_Dopamine D2 receptor_10.9939221475245	17.35	CHEMBL289_Cytochrome P450 2D6_9.75078166142821	5.58	CHEMBL1850_Dopamine D5 receptor_8.57362861103747	3.4	CHEMBL1821_Muscarinic acetylcholine receptor M4_7.64412863522946	2.17	CHEMBL2035_Muscarinic acetylcholine receptor M5_6.55436767708436	2.4	CHEMBL224_Serotonin 2a (5-HT2a) receptor_6.35411856680133	2.76	CHEMBL225_Serotonin 2c (5-HT2c) receptor_5.8542135707686	3.39	CHEMBL1942_Alpha-2b adrenergic receptor_5.49744773031221	2.93
108	-0.4553	TANESPIMYCIN	6184	HL60	1e-06		No	Not Known										CHEMBL4303_Heat shock protein HSP 90-beta_147.241709939353	9.66	CHEMBL3880_Heat shock protein HSP 90-alpha_113.670397075954	25.14	CHEMBL3142_DNA-dependent protein kinase_49.7159338277169	3.69	CHEMBL1902_FK506-binding protein 1A_26.1727405748866	11.57	CHEMBL1697668_Solute carrier organic anion transporter family member 1B1_25.7312741470935	0	CHEMBL4445_Serine/threonine protein phosphatase 2B catalytic subunit, alpha isoform_16.6515206257539	6.26	CHEMBL1824_Receptor protein-tyrosine kinase erbB-2_11.9867839173788	16.4	CHEMBL1743121_Solute carrier organic anion transporter family member 1B3_10.9385980099998	7.43	CHEMBL1250378_Splicing factor 3B subunit 3_6.50995149974997	8.34	CHEMBL3045_Protein kinase C beta_3.55888719259751	13.67
109	-0.4552	WORTMANNIN	977	MCF7	1e-06	CHEMBL295038	No	No										CHEMBL4005_PI3-kinase p110-alpha subunit_71.680382194891	6.43	CHEMBL2842_FK506 binding protein 12_58.0129107673037	12.73	CHEMBL2428_Myosin light chain kinase, smooth muscle_17.9101564574448	2	CHEMBL4302_P-glycoprotein 1_10.3014532667981	36.03	CHEMBL4465_Acyl coenzyme A:cholesterol acyltransferase 2_10.0070674832298	7.81	CHEMBL1978_Cytochrome P450 19A1_9.1271957406873	24.35	CHEMBL2899_Brain adenylate cyclase 1_9.103173635308	8.31	CHEMBL237_Kappa opioid receptor_5.89157130198595	6.17	CHEMBL1250378_Splicing factor 3B subunit 3_4.7078944748234	8.34	CHEMBL3142_DNA-dependent protein kinase_4.54179733911899	3.69
110	-0.4546	METHOTREXATE	1599	HL60	8.8e-06	CHEMBL34259	No	No										CHEMBL202_Dihydrofolate reductase_105.775452880201	27.78	CHEMBL3171_Folylpoly-gamma-glutamate synthetase_78.8793320635141	8.21	CHEMBL1952_Thymidylate synthase_73.6240601195565	15.41	CHEMBL3972_GAR transformylase_60.2530682117262	2.49	CHEMBL4833_Folate transporter 1_44.6587932742474	15.18	CHEMBL2121_Folate receptor alpha_29.9007877322682	16.06	CHEMBL1784_Glucagon-like peptide receptor_21.218823834457	3.13	CHEMBL2518_AICAR transformylase_15.6679176379381	7.6
111	-0.4542	LYSERGOL	1325	HL60	1.58e-05	CHEMBL39947	Yes	No										CHEMBL2056_Dopamine D1 receptor_31.7682486853799	6.51	CHEMBL4441_C-X-C chemokine receptor type 3_26.1210272437385	7.52	CHEMBL1833_Serotonin 2b (5-HT2b) receptor_23.1348961830595	0	CHEMBL1850_Dopamine D5 receptor_21.6599610633765	3.4	CHEMBL2182_Serotonin 1e (5-HT1e) receptor_21.2166809835078	0	CHEMBL1942_Alpha-2b adrenergic receptor_18.8702838583211	2.93	CHEMBL1867_Alpha-2a adrenergic receptor_17.9185868284083	3.19	CHEMBL214_Serotonin 1a (5-HT1a) receptor_16.5058556910137	2.72	CHEMBL1983_Serotonin 1d (5-HT1d) receptor_16.4920694330804	0	CHEMBL217_Dopamine D2 receptor_16.3485761514069	17.35
112	-0.4542	SKIMMIANINE	6242	MCF7	1.54e-05	CHEMBL21396	Yes	No										CHEMBL4633_Voltage-gated potassium channel subunit Kv1.3_9.4378233101204	8.84	CHEMBL2717_Phosphodiesterase 11A_8.67083582986602	8.8	CHEMBL2002_Inosine-5'-monophosphate dehydrogenase 2_8.30933542779566	11.6	CHEMBL275_Phosphodiesterase 4B_7.2565648117061	10.01	CHEMBL1785_Endothelin receptor ET-B_4.71775235542577	20.71	CHEMBL4878_Cytochrome P450 1B1_3.3846838304067	33.14	CHEMBL1822_Inosine-5'-monophosphate dehydrogenase 1_3.14942929967318	8.34	CHEMBL202_Dihydrofolate reductase_2.88360193161867	27.78	CHEMBL2231_Cytochrome P450 1A1_2.73898757937043	28.1	CHEMBL1957_Insulin-like growth factor I receptor_2.23120855824567	39.7
113	-0.4532	TRICHOSTATIN A	1234	PC3	1e-06	CHEMBL99	Yes	No	PDGFRA,									CHEMBL1865_Histone deacetylase 6_27.7474473512865	2.45	CHEMBL5103_Histone deacetylase 10_24.577154434188	8.39	CHEMBL325_Histone deacetylase 1_24.1786271951108	19.86	CHEMBL3192_Histone deacetylase 8_23.4870496141143	3.1	CHEMBL1937_Histone deacetylase 2_22.6222377736895	12.15	CHEMBL4145_Histone deacetylase 9_22.6013173213995	2.76	CHEMBL3310_Histone deacetylase 11_21.5748199271409	2.99	CHEMBL2563_Histone deacetylase 5_20.9968304775717	12.34	CHEMBL2716_Histone deacetylase 7_20.3608739038931	2.79	CHEMBL1829_Histone deacetylase 3_17.9687313901685	6.83
114	-0.4531	LY-294002	4460	PC3	1e-05	CHEMBL98350	Yes	No		MAPK14,								CHEMBL3142_DNA-dependent protein kinase_68.0156185687921	3.69	CHEMBL4005_PI3-kinase p110-alpha subunit_38.1143799511588	6.43	CHEMBL3145_PI3-kinase p110-beta subunit_32.3745733102404	2.56	CHEMBL3130_PI3-kinase p110-delta subunit_25.8807400099798	16.96	CHEMBL3267_PI3-kinase p110-gamma subunit_24.5943823318063	2.47	CHEMBL5554_Phosphatidylinositol-4-phosphate 3-kinase C2 domain-containing beta polypeptide_14.2803974409441	3.91	CHEMBL2842_FK506 binding protein 12_10.6423047466049	12.73	CHEMBL2001_Purinergic receptor P2Y12_10.5845024458381	0	CHEMBL3553_Tyrosine-protein kinase TYK2 _7.93400113771495	2.52	CHEMBL2506_PI3-kinase p85-alpha subunit_5.45652389430896	27.05
115	-0.4528	NIFUROXAZIDE	4835	MCF7	1.46e-05		Yes	Not Known		MAPK14,								CHEMBL4361_Induced myeloid leukemia cell differentiation protein Mcl-1_45.7657764983157	23.09	CHEMBL2635_Dual specificity protein phosphatase 3_28.2584819314406	12.76	CHEMBL1993_DNA (cytosine-5)-methyltransferase 1_24.3559336575169	13.64	CHEMBL3864_Protein-tyrosine phosphatase 2C_24.17977971853	2.21	CHEMBL1985_Glucagon receptor_19.4443184618262	2.44	CHEMBL1741176_X-box-binding protein 1_18.195935247196	21.69	CHEMBL1293274_Eukaryotic translation initiation factor 4H_17.9086137691436	8.3	CHEMBL1293266_Nucleotide-binding oligomerization domain-containing protein 2_16.6995386566998	0
116	-0.4526	GLAFENINE	7418	MCF7	9.8e-06	CHEMBL146095	No	No										CHEMBL3587_Dual specificity mitogen-activated protein kinase kinase 1_12.8804769912	23.57	CHEMBL1957_Insulin-like growth factor I receptor_9.04867420591441	39.7	CHEMBL2637_c-Jun N-terminal kinase 3_4.80203070739401	3.37	CHEMBL2276_c-Jun N-terminal kinase 1_3.99407710866796	32.22	CHEMBL4142_Fibroblast growth factor receptor 2_3.35381988782288	9.44	CHEMBL5903_Activin receptor type-1_1.36720041336552	2.65	CHEMBL279_Vascular endothelial growth factor receptor 2_1.24293409973928	20.01	CHEMBL2041_Tyrosine-protein kinase receptor RET_0.788537629643158	19.81	CHEMBL260_MAP kinase p38 alpha_0.685434429027716	13.29	CHEMBL203_Epidermal growth factor receptor erbB1_-0.0700507280769287	30.14
117	-0.4519	LUTEOLIN	3379	MCF7	1.4e-05	CHEMBL151	No	No										CHEMBL2231_Cytochrome P450 1A1_44.3831684450849	28.1	CHEMBL4878_Cytochrome P450 1B1_40.8939465466976	33.14	CHEMBL1929_Xanthine dehydrogenase_30.1302498298465	19.08	CHEMBL5393_ATP-binding cassette sub-family G member 2_29.2531140154255	19.22	CHEMBL6164_Tankyrase-1_27.1555558740294	3.05	CHEMBL6154_Tankyrase-2_24.3714725494861	2.52	CHEMBL3356_Cytochrome P450 1A2_24.2403528108517	33.95	CHEMBL4302_P-glycoprotein 1_21.4364880681859	36.03	CHEMBL1250375_NADPH oxidase 4_21.3888747205411	14.31	CHEMBL242_Estrogen receptor beta_20.1195101489857	23.19
118	-0.4515	CANTHARIDIN	3075	HL60	2.04e-05	CHEMBL8066	No	No	ACTC1,									CHEMBL4438_Serine/threonine protein phosphatase PP1-gamma catalytic subunit_4.8120483402644	2.45	CHEMBL2034_Glucocorticoid receptor_4.47001804493996	45.76	CHEMBL2845_Protein phosphatase 2C beta_2.79171111433853	12.07	CHEMBL335_Protein-tyrosine phosphatase 1B_1.53269106530835	6.71	CHEMBL4465_Acyl coenzyme A:cholesterol acyltransferase 2_1.03082280939513	7.81	CHEMBL2899_Brain adenylate cyclase 1_0.982408481261572	8.31	CHEMBL5549_Tubulin--tyrosine ligase_0.504058880738011	2.73	CHEMBL1250378_Splicing factor 3B subunit 3_0.412817569453427	8.34	CHEMBL1293265_Serine/threonine-protein phosphatase_0.407389895315209	0	CHEMBL5845_Glycine receptor subunit alpha-1_0.12224376800728	2.31
119	-0.4514	GELDANAMYCIN	6187	HL60	1e-06		No	Not Known										CHEMBL4303_Heat shock protein HSP 90-beta_134.176679165937	9.66	CHEMBL3880_Heat shock protein HSP 90-alpha_106.04104174651	25.14	CHEMBL3142_DNA-dependent protein kinase_47.3062231567727	3.69	CHEMBL1902_FK506-binding protein 1A_25.3881379727447	11.57	CHEMBL1697668_Solute carrier organic anion transporter family member 1B1_23.3820652967753	0	CHEMBL4445_Serine/threonine protein phosphatase 2B catalytic subunit, alpha isoform_11.1569593679668	6.26	CHEMBL1743121_Solute carrier organic anion transporter family member 1B3_10.681969829294	7.43	CHEMBL1824_Receptor protein-tyrosine kinase erbB-2_5.82700553194027	16.4	CHEMBL3401_Pregnane X receptor_5.01091207779956	21.57	CHEMBL3045_Protein kinase C beta_3.98626508053097	13.67
120	-0.4506	NOVOBIOCIN	576	MCF7	0.0001		notValid	Not Known										CHEMBL2284_Glyceraldehyde-3-phosphate dehydrogenase liver_9.59836099065893	19.38	CHEMBL4303_Heat shock protein HSP 90-beta_7.20052194084243	9.66	CHEMBL1869_Ornithine decarboxylase_6.94797273051249	26.5	CHEMBL3880_Heat shock protein HSP 90-alpha_5.52268483093818	25.14	CHEMBL4465_Acyl coenzyme A:cholesterol acyltransferase 2_4.0563725397408	7.81	CHEMBL5784_NUAK family SNF1-like kinase 1_3.6506445534191	8.23	CHEMBL335_Protein-tyrosine phosphatase 1B_3.1846084640039	6.71	CHEMBL5807_Myelin-associated glycoprotein_2.78577208089648	2.56	CHEMBL2903_Arachidonate 15-lipoxygenase_2.16070680420177	6.64
121	-0.4504	TOLAZOLINE	2000	HL60	2.04e-05	CHEMBL770	Yes	Yes										CHEMBL1983_Serotonin 1d (5-HT1d) receptor_17.3498648933881	0	CHEMBL3923_Nischarin_15.5402464235088	2.44	CHEMBL1898_Serotonin 1b (5-HT1b) receptor_14.7852328334698	5.97	CHEMBL1867_Alpha-2a adrenergic receptor_14.5334233137677	3.19	CHEMBL1916_Alpha-2c adrenergic receptor_14.3161668636312	7.59	CHEMBL1942_Alpha-2b adrenergic receptor_14.2861425489628	2.93	CHEMBL5857_Trace amine-associated receptor 1_8.47430542554263	0	CHEMBL4308_Bradykinin B1 receptor_5.4499403849705	11.24	CHEMBL224_Serotonin 2a (5-HT2a) receptor_4.33400022949301	2.76	CHEMBL229_Alpha-1a adrenergic receptor_3.31138796817297	6.12
122	-0.4502	AZTREONAM	5110	PC3	9.2e-06	CHEMBL1553249	No	No	BMP1,									__0	0	CHEMBL1641348_Solute carrier family 22 member 8_14.8559931393022	22.41	CHEMBL1641347_Solute carrier family 22 member 6_9.57625486769719	18.15	CHEMBL4607_Angiotensin II type 2 (AT-2) receptor_1.62187272407088	15.21	CHEMBL204_Thrombin_-0.316360094719572	8.24	CHEMBL1864_Thrombopoietin receptor_-2.08654188450644	0	CHEMBL3258_Leucyl-tRNA synthetase_-2.16759351696988	2.9
123	-0.4499	ISOTRETINOIN	2407	HL60	1.34e-05	CHEMBL547	No	Yes										CHEMBL2003_Retinoic acid receptor gamma_65.0156659322398	20.58	CHEMBL2008_Retinoic acid receptor beta_64.7740484868179	13.05	CHEMBL2061_Retinoid X receptor alpha_63.9590511950103	19.78	CHEMBL2055_Retinoic acid receptor alpha_58.6937904097528	12.87	CHEMBL2004_Retinoid X receptor gamma_53.0998286216538	10.6	CHEMBL1870_Retinoid X receptor beta_53.086061040623	11.07	CHEMBL3100_Plasma retinol-binding protein_48.7311156570634	6.44	CHEMBL5141_Cytochrome P450 26A1_16.8548221773162	14.46	CHEMBL235_Peroxisome proliferator-activated receptor gamma_15.9977173971929	31.72	CHEMBL3235_Isoleucyl-tRNA synthetase_11.4292754290597	13.82
124	-0.4488	(-)-ISOPRENALINE	6149	HL60	1.62e-05	CHEMBL434	No	Yes	INHBA,									CHEMBL210_Beta-2 adrenergic receptor_44.1539167297699	4.74	CHEMBL246_Beta-3 adrenergic receptor_41.6851911716777	10.23	CHEMBL213_Beta-1 adrenergic receptor_39.763337119886	8.96	CHEMBL1957_Insulin-like growth factor I receptor_3.61124314233613	39.7	CHEMBL1917_Somatostatin receptor 1_3.45251339431984	0	CHEMBL3891_Calpain 1_2.21739495072708	2.2	CHEMBL2064_GABA-B receptor 1_0.571555645941272	6.34	CHEMBL5287_Bile acid transporter_0.552107963739708	6.14	CHEMBL2028_Somatostatin receptor 3_0.547719554803416	2.34	CHEMBL1853_Somatostatin receptor 4_0.185921129774652	0
125	-0.4485	TANESPIMYCIN	4449	PC3	1e-06		No	Not Known										CHEMBL4303_Heat shock protein HSP 90-beta_147.241709939353	9.66	CHEMBL3880_Heat shock protein HSP 90-alpha_113.670397075954	25.14	CHEMBL3142_DNA-dependent protein kinase_49.7159338277169	3.69	CHEMBL1902_FK506-binding protein 1A_26.1727405748866	11.57	CHEMBL1697668_Solute carrier organic anion transporter family member 1B1_25.7312741470935	0	CHEMBL4445_Serine/threonine protein phosphatase 2B catalytic subunit, alpha isoform_16.6515206257539	6.26	CHEMBL1824_Receptor protein-tyrosine kinase erbB-2_11.9867839173788	16.4	CHEMBL1743121_Solute carrier organic anion transporter family member 1B3_10.9385980099998	7.43	CHEMBL1250378_Splicing factor 3B subunit 3_6.50995149974997	8.34	CHEMBL3045_Protein kinase C beta_3.55888719259751	13.67
126	-0.4485	CHLORMEZANONE	5697	MCF7	1.46e-05	CHEMBL1200714	Yes	Yes	MAPK14,SIRPA,									CHEMBL4805_P2X purinoceptor 7_9.02525117408801	2.24	CHEMBL232_Alpha-1b adrenergic receptor_6.25925360721608	14.08	CHEMBL1803_Leukocyte adhesion glycoprotein LFA-1 alpha_5.01254491685251	7.19	CHEMBL1787_Steroid 5-alpha-reductase 1_4.52972726884119	19.01	CHEMBL5023_p53-binding protein Mdm-2_4.3646332975209	18.7	CHEMBL4096_Cellular tumor antigen p53_4.06263874468642	36.45	CHEMBL1859_Voltage-gated T-type calcium channel alpha-1H subunit_3.8343106313883	17.89	CHEMBL229_Alpha-1a adrenergic receptor_3.51064720340207	6.12	CHEMBL259_Melanocortin receptor 4_2.74646271853902	2.6	CHEMBL223_Alpha-1d adrenergic receptor_1.46029733229321	11.12
127	-0.4482	LANATOSIDE C	6048	MCF7	4e-06		notValid	Not Known										CHEMBL2120_Acidic fibroblast growth factor_65.285104144362	9.22	CHEMBL3107_Basic fibroblast growth factor_64.3523073613563	30.97	CHEMBL2933_Potassium-transporting ATPase alpha chain 2_39.1232460411236	3.05	CHEMBL3921_Heparanase_37.3355594330876	6.96	CHEMBL5807_Myelin-associated glycoprotein_36.4140876538902	2.56	CHEMBL4979_Sodium/glucose cotransporter 1_34.6516837399049	2.31	CHEMBL3305_Testis-specific androgen-binding protein_31.2757956081006	3.03	CHEMBL4531_Galectin-3_31.0206614411845	22.28	CHEMBL5378_P-selectin_29.4479814161724	5.61
128	-0.4481	KETOPROFEN	4751	MCF7	1.58e-05	CHEMBL571	No	Yes		CXCR4,								CHEMBL239_Peroxisome proliferator-activated receptor alpha_11.8746952723357	15.32	CHEMBL235_Peroxisome proliferator-activated receptor gamma_11.7619049763605	31.72	CHEMBL4607_Angiotensin II type 2 (AT-2) receptor_8.00065232627434	15.21	CHEMBL221_Cyclooxygenase-1_7.00205116024921	22	CHEMBL2808_LXR-alpha_6.46553493729242	10.09	CHEMBL3979_Peroxisome proliferator-activated receptor delta_5.90001868992141	9.63	CHEMBL4093_LXR-beta_5.76037211153049	6.98	CHEMBL5461_Zinc finger protein GLI1_5.75119907538048	12.44	CHEMBL2157_Interleukin-8_5.62607621460573	27.13	CHEMBL3816_Cytosolic phospholipase A2_5.40365353655703	31.39
129	-0.4479	PARBENDAZOLE	3881	MCF7	1.62e-05	CHEMBL528271	Yes	No										CHEMBL4128_Tyrosine-protein kinase TIE-2_14.8357163289861	6.6	CHEMBL1906_Serine/threonine-protein kinase RAF_14.5210145000566	15.88	CHEMBL279_Vascular endothelial growth factor receptor 2_11.3011153675878	20.01	CHEMBL3721_Cytochrome P450 2C8_5.85108465136244	17.56	CHEMBL2274_Sphingosine 1-phosphate receptor Edg-8_4.15173595027254	0	CHEMBL4607_Angiotensin II type 2 (AT-2) receptor_3.804223511177	15.21	CHEMBL3921_Heparanase_1.86753060763857	6.96	CHEMBL4333_Sphingosine 1-phosphate receptor Edg-1 _1.35226228792861	11.43	CHEMBL2045_Pancreatic alpha-amylase_0.991458834688428	9.8	CHEMBL3230_Sphingosine 1-phosphate receptor Edg-6_0.85654072660842	0
130	-0.4474	MYCOPHENOLIC ACID	2857	MCF7	1.24e-05	CHEMBL866	No	Yes	INHBA,									CHEMBL2002_Inosine-5'-monophosphate dehydrogenase 2_95.2787880224167	11.6	CHEMBL1822_Inosine-5'-monophosphate dehydrogenase 1_85.8242878326704	8.34	CHEMBL215_Arachidonate 5-lipoxygenase_18.2047833225628	8.28	CHEMBL2760_Sphingomyelin phosphodiesterase_8.1252023622624	7.18	CHEMBL335_Protein-tyrosine phosphatase 1B_8.09066893356175	6.71	CHEMBL4712_Neutral sphingomyelinase_7.41377140787139	13.24	CHEMBL1869_Ornithine decarboxylase_6.80930526475658	26.5	CHEMBL4426_Phospholipase A2 group 1B_5.47818852374113	7.43	CHEMBL235_Peroxisome proliferator-activated receptor gamma_4.25631796959818	31.72	CHEMBL1781_DNA topoisomerase I_3.46133602425397	14.9
131	-0.4474	NAFCILLIN	3323	MCF7	8.8e-06		No	Not Known										CHEMBL1792_Somatostatin receptor 5_15.1749945826304	2.68	CHEMBL3776_Caspase-8_3.51802084968928	30.77	CHEMBL248_Leukocyte elastase_3.42900020476839	0	CHEMBL4281_Group IID secretory phospholipase A2_3.2938894166061	2.9	CHEMBL1901_Cholecystokinin A receptor_1.06708325935543	7.74	CHEMBL4801_Caspase-1_0.924575533216102	12.97	CHEMBL1917_Somatostatin receptor 1_0.74591883712807	0	CHEMBL1697671_Placenta growth factor_0.543668299176449	7.2	CHEMBL2889_Hematopoietic cell protein-tyrosine phosphatase 70Z-PEP_-0.263619897566121	3.78	CHEMBL3236_Protein-tyrosine phosphatase G1_-1.22228032371339	7.64
132	-0.4471	DISULFIRAM	1369	HL60	1.34e-05	CHEMBL964	Yes	Yes										CHEMBL4191_Monoglyceride lipase_10.8913660580014	34.53	CHEMBL4018_Neuropeptide Y receptor type 2_3.14785118269672	8.24	CHEMBL233_Mu opioid receptor_1.3660235572087	9.17	CHEMBL4792_Orexin receptor 2_0.822582853181762	2.86	CHEMBL237_Kappa opioid receptor_0.332826695945735	6.17	CHEMBL5113_Orexin receptor 1_0.0136634474540891	2.83	CHEMBL3514_LDL-associated phospholipase A2_-0.696443592999149	6.46	CHEMBL236_Delta opioid receptor_-0.764821883957372	7.17	CHEMBL2635_Dual specificity protein phosphatase 3_-0.797657395066953	12.76	CHEMBL3004_Multidrug resistance-associated protein 1_-0.900727518361736	24.97
133	-0.4467	MIDECAMYCIN	5345	MCF7	5e-06		notValid	Not Known										CHEMBL1250378_Splicing factor 3B subunit 3_31.5415516419455	8.34	CHEMBL4302_P-glycoprotein 1_25.1110620196104	36.03	CHEMBL299_Protein kinase C alpha _22.3936448213128	15.57	CHEMBL1902_FK506-binding protein 1A_21.6139272157065	11.57	CHEMBL1697668_Solute carrier organic anion transporter family member 1B1_18.4906739762699	0	CHEMBL3235_Isoleucyl-tRNA synthetase_16.4396799220832	13.82	CHEMBL2899_Brain adenylate cyclase 1_15.1682222946015	8.31	CHEMBL5807_Myelin-associated glycoprotein_14.1168763390842	2.56	CHEMBL5378_P-selectin_13.3577560520799	5.61	CHEMBL4445_Serine/threonine protein phosphatase 2B catalytic subunit, alpha isoform_11.3105171500527	6.26
134	-0.4465	TRIFLURIDINE	7176	MCF7	1.36e-05		No	Not Known										CHEMBL4580_Thymidine kinase, mitochondrial_42.8566471572585	7.76	CHEMBL2883_Thymidine kinase, cytosolic_35.6487607155185	9.87	CHEMBL4714_Pyrimidinergic receptor P2Y6_34.8896351947221	2.54	CHEMBL4398_Purinergic receptor P2Y2_33.0874293065598	2.3	CHEMBL2123_Pyrimidinergic receptor P2Y4_32.2282737402331	4.2	CHEMBL4518_Purinergic receptor P2Y14_21.1447167217927	2.76	CHEMBL4388_Thymidylate kinase_18.8588816441457	7.44	CHEMBL3642_Suv3 helicase_17.3480069143351	2.79	CHEMBL2392_DNA polymerase beta_16.1637881103414	11.21	CHEMBL1952_Thymidylate synthase_12.7654923666272	15.41
135	-0.4458	3-HYDROXY-DL-KYNURENINE	1300	HL60	1.78e-05	CHEMBL442576	No	No	BMP1,									CHEMBL2721_Excitatory amino acid transporter 3_9.01852532265394	10.6	CHEMBL1918_Glutamate receptor ionotropic kainate 1_7.97247860803122	2.58	CHEMBL3085_Excitatory amino acid transporter 1_7.74077989632456	6.17	CHEMBL4973_Excitatory amino acid transporter 2_7.40529151399411	9.86	CHEMBL3663_Growth factor receptor-bound protein 2_7.17077406937081	11.95	CHEMBL5689_Tryptophan 5-hydroxylase 1_6.472205687661	7.54	CHEMBL5413_Metastin receptor_6.43757977060604	2.65	CHEMBL5100_Kynureninase_5.56558459409335	16.44	CHEMBL3166_Protein-tyrosine phosphatase 1C_5.54838097565241	11.9	CHEMBL5399_Pituitary adenylate cyclase-activating polypeptide type I receptor_4.12847239501521	8.78
136	-0.4449	NICERGOLINE	6251	MCF7	8.2e-06	CHEMBL1372950	Yes	No										CHEMBL3616_Protein kinase C eta_4.89193015879791	7.17	CHEMBL3582_Protein kinase C epsilon_2.59608946000863	17.53	CHEMBL2938_Protein kinase C gamma_2.13029098908192	7.13	CHEMBL233_Mu opioid receptor_0.00631140942078279	9.17	CHEMBL3045_Protein kinase C beta_-0.101680489011959	13.67	CHEMBL237_Kappa opioid receptor_-0.830011576395585	6.17	CHEMBL299_Protein kinase C alpha _-1.79651319590134	15.57	CHEMBL1833_Serotonin 2b (5-HT2b) receptor_-3.73897904544534	0	CHEMBL4004_Phosphorylase kinase gamma subunit 1_-3.99697472076354	3.3	CHEMBL1075133_G protein-coupled receptor kinase 7_-4.54949186360062	0
137	-0.4448	DOXYLAMINE	1473	MCF7	1.02e-05	CHEMBL1004	Yes	Yes										CHEMBL4599_Tyrosine kinase non-receptor protein 2_5.4197339645238	19.51	CHEMBL231_Histamine H1 receptor_1.96584962988733	5.59	CHEMBL240_HERG_0.90380194581366	8.45	CHEMBL1855_Gonadotropin-releasing hormone receptor_0.891774109242031	6.93	CHEMBL245_Muscarinic acetylcholine receptor M3_0.53995335246888	2.96	CHEMBL1785_Endothelin receptor ET-B_0.519062347580365	20.71	CHEMBL289_Cytochrome P450 2D6_-0.452555253158183	5.58	CHEMBL4677_Apoptosis regulator Bcl-W_-0.719536690219204	17.45	CHEMBL2007_Platelet-derived growth factor receptor alpha _-0.837638425871101	19.17
138	-0.444	ASTEMIZOLE	6807	MCF7	8.8e-06	CHEMBL296419	No	No										CHEMBL231_Histamine H1 receptor_31.1595910355788	5.59	CHEMBL344_Melanin-concentrating hormone receptor 1_25.5679977251031	0	CHEMBL240_HERG_13.8307933455336	8.45	CHEMBL1941_Histamine H2 receptor_9.0189954710469	2.2	CHEMBL5649_Prokineticin receptor 1_7.26430079972958	2.86	CHEMBL4641_Voltage-gated T-type calcium channel alpha-1G subunit_7.0025505462444	22.69	CHEMBL217_Dopamine D2 receptor_6.57146738743809	17.35	CHEMBL1792_Somatostatin receptor 5_5.52569437546432	2.68	CHEMBL2457_Arachidonate 15-lipoxygenase, type II_3.21573122448052	9.14	CHEMBL6031_Histone-lysine N-methyltransferase, H3 lysine-9 specific 5_2.75540269964961	2.58
139	-0.4435	LY-294002	1664	MCF7	1e-05	CHEMBL98350	Yes	No										CHEMBL3142_DNA-dependent protein kinase_68.0156185687921	3.69	CHEMBL4005_PI3-kinase p110-alpha subunit_38.1143799511588	6.43	CHEMBL3145_PI3-kinase p110-beta subunit_32.3745733102404	2.56	CHEMBL3130_PI3-kinase p110-delta subunit_25.8807400099798	16.96	CHEMBL3267_PI3-kinase p110-gamma subunit_24.5943823318063	2.47	CHEMBL5554_Phosphatidylinositol-4-phosphate 3-kinase C2 domain-containing beta polypeptide_14.2803974409441	3.91	CHEMBL2842_FK506 binding protein 12_10.6423047466049	12.73	CHEMBL2001_Purinergic receptor P2Y12_10.5845024458381	0	CHEMBL3553_Tyrosine-protein kinase TYK2 _7.93400113771495	2.52	CHEMBL2506_PI3-kinase p85-alpha subunit_5.45652389430896	27.05
140	-0.4435	MONORDEN	5947	MCF7	1e-07		No	Not Known										CHEMBL4303_Heat shock protein HSP 90-beta_35.437425556884	9.66	CHEMBL5586_Carbonyl reductase [NADPH] 1_22.668101607566	18.76	CHEMBL3880_Heat shock protein HSP 90-alpha_20.4155648371877	25.14	CHEMBL1741208_NACHT, LRR and PYD domains-containing protein 3_8.34974875268269	0	CHEMBL2007_Platelet-derived growth factor receptor alpha _5.9314896802615	19.17	CHEMBL1697668_Solute carrier organic anion transporter family member 1B1_3.73158078621842	0	CHEMBL1871_Androgen Receptor_3.22360816523797	16.87	CHEMBL242_Estrogen receptor beta_2.55604005718966	23.19	CHEMBL2034_Glucocorticoid receptor_2.41283315527662	45.76	CHEMBL2056_Dopamine D1 receptor_2.185852322484	6.51
141	-0.4434	OUABAIN	5026	MCF7	5.4e-06		No	Not Known										CHEMBL1293249_Kruppel-like factor 5_38.6765367018482	0	CHEMBL2034_Glucocorticoid receptor_36.902604565305	45.76	CHEMBL2933_Potassium-transporting ATPase alpha chain 2_30.3315219436325	3.05	CHEMBL3305_Testis-specific androgen-binding protein_27.9624659411735	3.03	CHEMBL4026_Signal transducer and activator of transcription 3_24.4338934101146	20.51	CHEMBL3107_Basic fibroblast growth factor_23.1676461783706	30.97	CHEMBL2120_Acidic fibroblast growth factor_23.0273669388273	9.22	CHEMBL4979_Sodium/glucose cotransporter 1_18.9910465690149	2.31	CHEMBL5378_P-selectin_17.3230916413612	5.61
142	-0.443	CALMIDAZOLIUM	486	MCF7	5e-06	CHEMBL1229168	notValid	No										CHEMBL3849_Cytochrome P450 51_21.3507372096255	7.77	CHEMBL340_Cytochrome P450 3A4_16.3277986267644	27.7	CHEMBL3397_Cytochrome P450 2C9_12.5844235204388	10.38	CHEMBL2063_Ceramide glucosyltransferase_11.4098666803031	10.67	CHEMBL2327_Neurokinin 2 receptor_11.0649686021894	3.74	CHEMBL2414_C-C chemokine receptor type 4_9.69660539029067	7.19	CHEMBL1835_Thromboxane-A synthase_7.87052907097366	6.41	CHEMBL4135_Geranylgeranyl transferase type I beta subunit_7.58584246722322	2.7	CHEMBL259_Melanocortin receptor 4_6.75124830182618	2.6	CHEMBL6089_Ubiquitin-conjugating enzyme E2 N_6.70405455905173	7.58
143	-0.4429	VERAPAMIL	1509	MCF7	8.2e-06	CHEMBL36148	No	No										CHEMBL4302_P-glycoprotein 1_30.2209777117296	36.03	CHEMBL4931_3-beta-hydroxysteroid-delta(8),delta(7)-isomerase_18.3516645841825	16.29	CHEMBL340_Cytochrome P450 3A4_16.4139439569977	27.7	CHEMBL3004_Multidrug resistance-associated protein 1_16.0860479196565	24.97	CHEMBL240_HERG_13.4264758962795	8.45	CHEMBL1855_Gonadotropin-releasing hormone receptor_12.3498321850717	6.93	CHEMBL287_Sigma opioid receptor_11.184994883699	5.75	CHEMBL4050_FK506 binding protein 4_10.2071043473453	16.18	CHEMBL1878_Calcium sensing receptor_7.21754514444275	0
144	-0.4429	CHLOROPYRAMINE	4589	PC3	1.22e-05	CHEMBL1194287	Yes	No										CHEMBL231_Histamine H1 receptor_21.1863008739136	5.59	CHEMBL1853_Somatostatin receptor 4_14.5633674764758	0	CHEMBL4441_C-X-C chemokine receptor type 3_7.57465983314418	7.52	CHEMBL1804_Somatostatin receptor 2_7.33660282247733	2.27	CHEMBL2167_Transforming protein p21/H-Ras-1 _7.13667018640302	12.33	CHEMBL5850_Mas-related G-protein coupled receptor member X1_6.82720633241678	0	CHEMBL3514_LDL-associated phospholipase A2_4.81879918368801	6.46	CHEMBL1800_Corticotropin releasing factor receptor 1_4.38050404384285	7.16	CHEMBL289_Cytochrome P450 2D6_4.06334750332291	5.58	CHEMBL1744525_Nicotinamide phosphoribosyltransferase_2.8414597294261	24.58
145	-0.4429	3-NITROPROPIONIC ACID	6372	PC3	1e-05	CHEMBL451226	No	No										CHEMBL2069_Thromboxane A2 receptor_12.6286479926621	2.14	CHEMBL3475_Plasminogen activator inhibitor-1_10.8210501871899	30.71	CHEMBL1835_Thromboxane-A synthase_9.6327367383541	6.41	CHEMBL4625_Apoptosis regulator Bcl-X_8.21518501005447	35.69	CHEMBL1860_Thyroid hormone receptor alpha_7.28890759386572	13.9	CHEMBL1075317_WD repeat-containing protein 5_7.26914434834712	2.73	CHEMBL4428_Prostaglandin I2 synthase_6.61402003716706	22.04	CHEMBL1952_Thymidylate synthase_6.37995631932471	15.41	CHEMBL3684_Glutamate receptor ionotropic kainate 3_5.72302203663467	2.83	CHEMBL1947_Thyroid hormone receptor beta-1_4.98969348383997	13.63
146	-0.4428	ETHISTERONE	3975	MCF7	1.28e-05	CHEMBL1445833	No	No		BMP4,								CHEMBL3305_Testis-specific androgen-binding protein_90.1878669772707	3.03	CHEMBL2034_Glucocorticoid receptor_88.4110992109039	45.76	CHEMBL1871_Androgen Receptor_57.2891676283132	16.87	CHEMBL1856_Steroid 5-alpha-reductase 2_56.1325812297403	2.18	CHEMBL3522_Cytochrome P450 17A1_52.2984891553127	11.47	CHEMBL208_Progesterone receptor_49.524552072017	21.65	CHEMBL1787_Steroid 5-alpha-reductase 1_48.4874308219249	19.01	CHEMBL1994_Mineralocorticoid receptor_44.47256877331	10.81	CHEMBL206_Estrogen receptor alpha_42.2885459592683	21	CHEMBL1978_Cytochrome P450 19A1_39.8572270952594	24.35
147	-0.4423	GELDANAMYCIN	4452	PC3	1e-06		No	Not Known		BMP4,								CHEMBL4303_Heat shock protein HSP 90-beta_134.176679165937	9.66	CHEMBL3880_Heat shock protein HSP 90-alpha_106.04104174651	25.14	CHEMBL3142_DNA-dependent protein kinase_47.3062231567727	3.69	CHEMBL1902_FK506-binding protein 1A_25.3881379727447	11.57	CHEMBL1697668_Solute carrier organic anion transporter family member 1B1_23.3820652967753	0	CHEMBL4445_Serine/threonine protein phosphatase 2B catalytic subunit, alpha isoform_11.1569593679668	6.26	CHEMBL1743121_Solute carrier organic anion transporter family member 1B3_10.681969829294	7.43	CHEMBL1824_Receptor protein-tyrosine kinase erbB-2_5.82700553194027	16.4	CHEMBL3401_Pregnane X receptor_5.01091207779956	21.57	CHEMBL3045_Protein kinase C beta_3.98626508053097	13.67
148	-0.4421	HALCINONIDE	2185	HL60	8.8e-06	CHEMBL67207	Yes	No										CHEMBL2034_Glucocorticoid receptor_112.709596754133	45.76	CHEMBL3305_Testis-specific androgen-binding protein_37.9463401979145	3.03	CHEMBL1871_Androgen Receptor_26.8671714033832	16.87	CHEMBL208_Progesterone receptor_26.8507462514229	21.65	CHEMBL1856_Steroid 5-alpha-reductase 2_25.9753762461786	2.18	CHEMBL3522_Cytochrome P450 17A1_23.6781026103355	11.47	CHEMBL1994_Mineralocorticoid receptor_22.2151095441646	10.81	CHEMBL1787_Steroid 5-alpha-reductase 1_19.1424732774062	19.01	CHEMBL1978_Cytochrome P450 19A1_13.5534591556765	24.35	CHEMBL3746_11-beta-hydroxysteroid dehydrogenase 2_12.0036530778228	27.69
149	-0.4421	PERGOLIDE	2403	HL60	9.8e-06	CHEMBL531	Yes	Yes										CHEMBL1833_Serotonin 2b (5-HT2b) receptor_26.8706946688432	0	CHEMBL214_Serotonin 1a (5-HT1a) receptor_26.2285102606097	2.72	CHEMBL2056_Dopamine D1 receptor_24.422026081173	6.51	CHEMBL217_Dopamine D2 receptor_21.8044467991065	17.35	CHEMBL234_Dopamine D3 receptor_17.5621961357447	6.47	CHEMBL224_Serotonin 2a (5-HT2a) receptor_16.6969543456505	2.76	CHEMBL1942_Alpha-2b adrenergic receptor_15.3746868712321	2.93	CHEMBL1916_Alpha-2c adrenergic receptor_14.0678041967365	7.59	CHEMBL225_Serotonin 2c (5-HT2c) receptor_13.6404780842661	3.39	CHEMBL1867_Alpha-2a adrenergic receptor_13.2959432185183	3.19
150	-0.4421	MONORDEN	2679	HL60	1e-07		No	Not Known		NOTCH1,								CHEMBL4303_Heat shock protein HSP 90-beta_35.437425556884	9.66	CHEMBL5586_Carbonyl reductase [NADPH] 1_22.668101607566	18.76	CHEMBL3880_Heat shock protein HSP 90-alpha_20.4155648371877	25.14	CHEMBL1741208_NACHT, LRR and PYD domains-containing protein 3_8.34974875268269	0	CHEMBL2007_Platelet-derived growth factor receptor alpha _5.9314896802615	19.17	CHEMBL1697668_Solute carrier organic anion transporter family member 1B1_3.73158078621842	0	CHEMBL1871_Androgen Receptor_3.22360816523797	16.87	CHEMBL242_Estrogen receptor beta_2.55604005718966	23.19	CHEMBL2034_Glucocorticoid receptor_2.41283315527662	45.76	CHEMBL2056_Dopamine D1 receptor_2.185852322484	6.51
151	-0.442	HYDROCOTARNINE	4489	PC3	1.32e-05	CHEMBL1606295	Yes	No										CHEMBL4081_Coagulation factor III_24.6802839474994	12.18	CHEMBL2056_Dopamine D1 receptor_23.7066213021739	6.51	CHEMBL1850_Dopamine D5 receptor_18.6658525865899	3.4	CHEMBL231_Histamine H1 receptor_12.0133918280246	5.59	CHEMBL217_Dopamine D2 receptor_11.0597076786802	17.35	CHEMBL214_Serotonin 1a (5-HT1a) receptor_10.7824472666477	2.72	CHEMBL1916_Alpha-2c adrenergic receptor_9.28858853098744	7.59	CHEMBL3004_Multidrug resistance-associated protein 1_9.04047638608628	24.97	CHEMBL1898_Serotonin 1b (5-HT1b) receptor_8.16602964774065	5.97	CHEMBL2717_Phosphodiesterase 11A_7.96055582813872	8.8
152	-0.442	CHLORPROTHIXENE	5291	MCF7	1.14e-05	CHEMBL90125	Yes	No	TGFB1,									CHEMBL231_Histamine H1 receptor_33.0371897642094	5.59	CHEMBL2056_Dopamine D1 receptor_23.0040844422369	6.51	CHEMBL1850_Dopamine D5 receptor_17.628262189815	3.4	CHEMBL217_Dopamine D2 receptor_10.5696942926605	17.35	CHEMBL3371_Serotonin 6 (5-HT6) receptor_10.0834566523745	0	CHEMBL234_Dopamine D3 receptor_10.0151390509681	6.47	CHEMBL6089_Ubiquitin-conjugating enzyme E2 N_9.44771733937493	7.58	CHEMBL4869_Prion protein_8.65066611064518	9.42	CHEMBL6165_Urotensin-2_8.55649146637216	2.73	CHEMBL1942_Alpha-2b adrenergic receptor_7.68108473045613	2.93
153	-0.4417	DEPUDECIN	874	MCF7	1e-06		No	Not Known										CHEMBL3235_Isoleucyl-tRNA synthetase_6.10788113379942	13.82	CHEMBL3884_Sodium/glucose cotransporter 2_5.69907647037176	2.73	CHEMBL1250378_Splicing factor 3B subunit 3_4.89802886646639	8.34	CHEMBL4438_Serine/threonine protein phosphatase PP1-gamma catalytic subunit_4.14013629784471	2.45	CHEMBL4662_Proteasome Macropain subunit MB1_3.81462715251117	20.82	CHEMBL3092_Cathepsin E_2.94149852517808	2.39	CHEMBL4370_UDP-glucuronosyltransferase 2B7_2.71311099162227	23.02	CHEMBL5807_Myelin-associated glycoprotein_2.27944233080723	2.56	CHEMBL3295_Pepsin A_2.25312526963855	0	CHEMBL2664_Adenosylhomocysteinase _1.63364463698264	6.64
154	-0.4415	HALOPERIDOL	418	MCF7	1e-05	CHEMBL54	Yes	Yes										CHEMBL2413_C-C chemokine receptor type 1_37.0072933554427	2.47	CHEMBL2327_Neurokinin 2 receptor_28.3619741651263	3.74	CHEMBL217_Dopamine D2 receptor_25.7317755018165	17.35	CHEMBL234_Dopamine D3 receptor_24.3625283444824	6.47	CHEMBL219_Dopamine D4 receptor_23.6844618275009	2.63	CHEMBL231_Histamine H1 receptor_18.8358748024831	5.59	CHEMBL344_Melanin-concentrating hormone receptor 1_17.6029689835982	0	CHEMBL287_Sigma opioid receptor_13.7601287652484	5.75	CHEMBL224_Serotonin 2a (5-HT2a) receptor_13.7102281447825	2.76	CHEMBL229_Alpha-1a adrenergic receptor_13.2531268977368	6.12
155	-0.4413	ANISOMYCIN	6764	PC3	1.5e-05	CHEMBL423192	No	No										CHEMBL4302_P-glycoprotein 1_10.5724047592795	36.03	CHEMBL3218_CD22_9.93793158945471	8.38	CHEMBL1255126_Protein Mdm4_2.31615711990113	7.05	CHEMBL3663_Growth factor receptor-bound protein 2_0.833657014263374	11.95	CHEMBL4465_Acyl coenzyme A:cholesterol acyltransferase 2_0.291557668559056	7.81	CHEMBL3192_Histone deacetylase 8_0.0863705122475036	3.1	CHEMBL5916_Membrane-bound transcription factor site-1 protease_0.037135020831057	2.68	CHEMBL4633_Voltage-gated potassium channel subunit Kv1.3_-0.557442731800117	8.84	CHEMBL1901_Cholecystokinin A receptor_-0.770874704854932	7.74
156	-0.441	LY-294002	6987	MCF7	1e-05	CHEMBL98350	Yes	No										CHEMBL3142_DNA-dependent protein kinase_68.0156185687921	3.69	CHEMBL4005_PI3-kinase p110-alpha subunit_38.1143799511588	6.43	CHEMBL3145_PI3-kinase p110-beta subunit_32.3745733102404	2.56	CHEMBL3130_PI3-kinase p110-delta subunit_25.8807400099798	16.96	CHEMBL3267_PI3-kinase p110-gamma subunit_24.5943823318063	2.47	CHEMBL5554_Phosphatidylinositol-4-phosphate 3-kinase C2 domain-containing beta polypeptide_14.2803974409441	3.91	CHEMBL2842_FK506 binding protein 12_10.6423047466049	12.73	CHEMBL2001_Purinergic receptor P2Y12_10.5845024458381	0	CHEMBL3553_Tyrosine-protein kinase TYK2 _7.93400113771495	2.52	CHEMBL2506_PI3-kinase p85-alpha subunit_5.45652389430896	27.05
157	-0.4408	PRESTWICK-682	2164	HL60	6e-06		notFound	Not Known										CHEMBL245_Muscarinic acetylcholine receptor M3_44.5725754043663	2.96	CHEMBL211_Muscarinic acetylcholine receptor M2_34.968099400416	5.79	CHEMBL216_Muscarinic acetylcholine receptor M1_31.03912233598	3.61	CHEMBL1821_Muscarinic acetylcholine receptor M4_17.5683989125053	2.17	CHEMBL2035_Muscarinic acetylcholine receptor M5_16.822379021879	2.4	CHEMBL237_Kappa opioid receptor_8.91829012440868	6.17	CHEMBL232_Alpha-1b adrenergic receptor_6.87416400636366	14.08	CHEMBL233_Mu opioid receptor_6.25413726569318	9.17	CHEMBL229_Alpha-1a adrenergic receptor_6.18079104864775	6.12	CHEMBL223_Alpha-1d adrenergic receptor_6.15462368662631	11.12
158	-0.4401	TOBRAMYCIN	2841	MCF7	8.6e-06		No	Not Known	CXCR4,									CHEMBL5807_Myelin-associated glycoprotein_31.7193624095686	2.56	CHEMBL4531_Galectin-3_30.9716356210042	22.28	CHEMBL2120_Acidic fibroblast growth factor_29.7541474839237	9.22	CHEMBL4979_Sodium/glucose cotransporter 1_29.7479479395925	2.31	CHEMBL3884_Sodium/glucose cotransporter 2_28.2781654269824	2.73	CHEMBL3107_Basic fibroblast growth factor_26.4534793847898	30.97	CHEMBL1781_DNA topoisomerase I_22.5094382623449	14.9	CHEMBL2123_Pyrimidinergic receptor P2Y4_22.087017315711	4.2	CHEMBL4398_Purinergic receptor P2Y2_20.2438131503382	2.3	CHEMBL1804_Somatostatin receptor 2_19.9528519359407	2.27
159	-0.4399	FULVESTRANT	5202	MCF7	1e-06	CHEMBL1712246	notValid	No										CHEMBL3751_Estrogen-related receptor beta_61.7744354095234	8.61	CHEMBL3429_Estrogen-related receptor alpha_59.092791149934	3.23	CHEMBL1871_Androgen Receptor_50.9933628548723	16.87	CHEMBL206_Estrogen receptor alpha_45.8019011048841	21	CHEMBL3305_Testis-specific androgen-binding protein_42.4631273503521	3.03	CHEMBL3559_Steryl-sulfatase precursor_40.9408991685105	2.99	CHEMBL3181_Estradiol 17-beta-dehydrogenase 1_38.3929386242516	14.94	CHEMBL242_Estrogen receptor beta_36.7264129753896	23.19	CHEMBL1787_Steroid 5-alpha-reductase 1_15.6569516565342	19.01	CHEMBL2034_Glucocorticoid receptor_15.3673584811811	45.76
160	-0.4395	TANESPIMYCIN	4430	PC3	1e-06		No	Not Known										CHEMBL4303_Heat shock protein HSP 90-beta_147.241709939353	9.66	CHEMBL3880_Heat shock protein HSP 90-alpha_113.670397075954	25.14	CHEMBL3142_DNA-dependent protein kinase_49.7159338277169	3.69	CHEMBL1902_FK506-binding protein 1A_26.1727405748866	11.57	CHEMBL1697668_Solute carrier organic anion transporter family member 1B1_25.7312741470935	0	CHEMBL4445_Serine/threonine protein phosphatase 2B catalytic subunit, alpha isoform_16.6515206257539	6.26	CHEMBL1824_Receptor protein-tyrosine kinase erbB-2_11.9867839173788	16.4	CHEMBL1743121_Solute carrier organic anion transporter family member 1B3_10.9385980099998	7.43	CHEMBL1250378_Splicing factor 3B subunit 3_6.50995149974997	8.34	CHEMBL3045_Protein kinase C beta_3.55888719259751	13.67
161	-0.4395	H-7	5941	PC3	0.0001	CHEMBL323556	No	No										CHEMBL3863_Protein kinase C mu_13.7830602241214	2.38	CHEMBL3371_Serotonin 6 (5-HT6) receptor_10.7521800929317	0	CHEMBL3231_Rho-associated protein kinase 1 _8.8893449140077	2.25	CHEMBL2973_Rho-associated protein kinase 2_8.8641302370011	16.72	CHEMBL4273_cGMP-dependent protein kinase 1 beta_8.69145958041636	10.86	CHEMBL1649052_C-C motif chemokine 2_7.74404647909592	34.66	CHEMBL1833_Serotonin 2b (5-HT2b) receptor_7.39419988062132	0	CHEMBL2996_Protein kinase C delta_7.12399947746759	15.74	CHEMBL3582_Protein kinase C epsilon_4.94538117683182	17.53	CHEMBL3438_Protein kinase C zeta_4.70924843374659	6
162	-0.4392	SULFAMERAZINE	3718	PC3	1.52e-05	CHEMBL438	Yes	Yes	NKX2-5,									__0	0	CHEMBL3476_Inhibitor of nuclear factor kappa B kinase alpha subunit_6.02697824605724	13.14	CHEMBL4005_PI3-kinase p110-alpha subunit_5.64385160543384	6.43	CHEMBL1075165_Phosphatidylinositol 3-kinase catalytic subunit type 3_5.10752619637385	2.63	CHEMBL301_Cyclin-dependent kinase 2_5.06361299699621	22.07	CHEMBL2898_NF-kappaB inhibitor alpha_4.30518566704466	26.77	CHEMBL2842_FK506 binding protein 12_3.70896141363924	12.73	CHEMBL2276_c-Jun N-terminal kinase 1_2.3876162219637	32.22	CHEMBL2408_Cytochrome P450 2C18_1.99980915360958	2.5	CHEMBL1991_Inhibitor of nuclear factor kappa B kinase beta subunit_1.63315233962132	8.87
163	-0.4391	PRESTWICK-983	3141	HL60	1.7e-05	CHEMBL12344	No	No										CHEMBL3568_Nitric-oxide synthase, brain_15.4959500097803	19.19	CHEMBL4625_Apoptosis regulator Bcl-X_11.2275285485593	35.69	CHEMBL5399_Pituitary adenylate cyclase-activating polypeptide type I receptor_7.46881053175579	8.78	CHEMBL5966_IgG receptor FcRn large subunit p51_7.04697989250338	12.88	CHEMBL6089_Ubiquitin-conjugating enzyme E2 N_6.71295201325399	7.58	CHEMBL2107_C-X-C chemokine receptor type 4_5.76006941357653	8.77	CHEMBL2514_Neurotensin receptor 2_5.44293601671325	3.1	CHEMBL4860_Apoptosis regulator Bcl-2_5.30409129618468	34.2	CHEMBL4123_Neurotensin receptor 1_4.93041055228974	0	CHEMBL4803_Nitric-oxide synthase, endothelial_4.6816623991933	25.67
164	-0.439	TERFENADINE	1381	HL60	8.4e-06	CHEMBL17157	No	No										CHEMBL2327_Neurokinin 2 receptor_27.5280201489858	3.74	CHEMBL4018_Neuropeptide Y receptor type 2_22.1533253715974	8.24	CHEMBL231_Histamine H1 receptor_18.1229665004486	5.59	CHEMBL245_Muscarinic acetylcholine receptor M3_11.4678349948784	2.96	CHEMBL240_HERG_11.3902816861943	8.45	CHEMBL2027_Niemann-Pick C1-like protein 1_10.2320770216555	0	CHEMBL274_C-C chemokine receptor type 5_9.65957643424999	10.89	CHEMBL234_Dopamine D3 receptor_8.80749367040789	6.47	CHEMBL216_Muscarinic acetylcholine receptor M1_7.44695604586378	3.61	CHEMBL4641_Voltage-gated T-type calcium channel alpha-1G subunit_2.92745646067391	22.69
165	-0.4389	RITODRINE	5680	MCF7	1.24e-05		No	Not Known										CHEMBL210_Beta-2 adrenergic receptor_20.745770902605	4.74	CHEMBL246_Beta-3 adrenergic receptor_20.7285024841744	10.23	CHEMBL213_Beta-1 adrenergic receptor_20.2306800667341	8.96	CHEMBL1917_Somatostatin receptor 1_14.4464044536574	0	CHEMBL5399_Pituitary adenylate cyclase-activating polypeptide type I receptor_12.5586554726902	8.78	CHEMBL1853_Somatostatin receptor 4_11.5707068539995	0	CHEMBL1784_Glucagon-like peptide receptor_11.2374113270109	3.13	CHEMBL2028_Somatostatin receptor 3_10.650437786847	2.34	CHEMBL5966_IgG receptor FcRn large subunit p51_10.6158201660677	12.88	CHEMBL1255126_Protein Mdm4_10.3255690474594	7.05
166	-0.4385	LY-294002	5937	MCF7	1e-05	CHEMBL98350	Yes	No		INHBA,								CHEMBL3142_DNA-dependent protein kinase_68.0156185687921	3.69	CHEMBL4005_PI3-kinase p110-alpha subunit_38.1143799511588	6.43	CHEMBL3145_PI3-kinase p110-beta subunit_32.3745733102404	2.56	CHEMBL3130_PI3-kinase p110-delta subunit_25.8807400099798	16.96	CHEMBL3267_PI3-kinase p110-gamma subunit_24.5943823318063	2.47	CHEMBL5554_Phosphatidylinositol-4-phosphate 3-kinase C2 domain-containing beta polypeptide_14.2803974409441	3.91	CHEMBL2842_FK506 binding protein 12_10.6423047466049	12.73	CHEMBL2001_Purinergic receptor P2Y12_10.5845024458381	0	CHEMBL3553_Tyrosine-protein kinase TYK2 _7.93400113771495	2.52	CHEMBL2506_PI3-kinase p85-alpha subunit_5.45652389430896	27.05
167	-0.4385	BETAZOLE	6344	PC3	2.7e-05	CHEMBL1201323	No	Yes		GATA4,								CHEMBL2203_Motilin receptor_8.0626106891895	0	CHEMBL4616_Ghrelin receptor_6.27446142550261	2.83	CHEMBL4630_Serine/threonine-protein kinase Chk1 _3.97254108520634	17.17	CHEMBL5857_Trace amine-associated receptor 1_3.77843819344963	0	CHEMBL2431_Serine/threonine-protein kinase AKT2_1.6328853732264	6.17	CHEMBL2973_Rho-associated protein kinase 2_1.62991797729569	16.72	CHEMBL3371_Serotonin 6 (5-HT6) receptor_1.62503274269008	0	CHEMBL2185_Serine/threonine-protein kinase Aurora-B_1.49891469576165	6.29	CHEMBL4282_Serine/threonine-protein kinase AKT_-0.133369983779998	36.64	CHEMBL3795_Melanocortin receptor 1_-0.236780958582909	2.52
168	-0.4379	DL-ALPHA TOCOPHEROL	1320	HL60	9.2e-06	CHEMBL49563	No	No										CHEMBL3775_Dual specificity phosphatase Cdc25A_9.32218084721647	10.7	CHEMBL4804_Dual specificity phosphatase Cdc25B_5.27401082422937	5.97	CHEMBL233_Mu opioid receptor_4.20071611608638	9.17	CHEMBL3107_Basic fibroblast growth factor_3.43674607822605	30.97	CHEMBL2120_Acidic fibroblast growth factor_3.23708449259103	9.22	CHEMBL1697671_Placenta growth factor_2.3257457808385	7.2	CHEMBL236_Delta opioid receptor_1.44336306373332	7.17	CHEMBL4302_P-glycoprotein 1_1.35101927481935	36.03	CHEMBL4931_3-beta-hydroxysteroid-delta(8),delta(7)-isomerase_1.20497289093813	16.29	CHEMBL3784_Histone acetyltransferase p300_0.658105273878194	15.22
169	-0.4378	KETOCONAZOLE	5685	MCF7	7.6e-06		No	Not Known	FGF2,	MAPK14,								CHEMBL3849_Cytochrome P450 51_52.7138029423498	7.77	CHEMBL340_Cytochrome P450 3A4_36.3464326697867	27.7	CHEMBL4521_Cytochrome P450 24A1_12.3582765106064	14.21	CHEMBL1942_Alpha-2b adrenergic receptor_11.0150345832117	2.93	CHEMBL278_Integrin alpha-4_7.10161306319157	12.16	CHEMBL229_Alpha-1a adrenergic receptor_6.36436221078689	6.12	CHEMBL223_Alpha-1d adrenergic receptor_6.05105269869083	11.12	CHEMBL1867_Alpha-2a adrenergic receptor_4.82365302262745	3.19	CHEMBL1835_Thromboxane-A synthase_3.9376364306822	6.41	CHEMBL1957_Insulin-like growth factor I receptor_3.93206288791336	39.7
170	-0.4378	ENILCONAZOLE	6518	MCF7	1.34e-05	CHEMBL356918	No	No										CHEMBL1835_Thromboxane-A synthase_29.5800221211661	6.41	CHEMBL3849_Cytochrome P450 51_25.8106460758388	7.77	CHEMBL340_Cytochrome P450 3A4_16.3116550708957	27.7	CHEMBL1978_Cytochrome P450 19A1_14.9166180408845	24.35	CHEMBL4508_Glutaminyl-peptide cyclotransferase_14.1294867322827	2.52	CHEMBL3522_Cytochrome P450 17A1_12.7095059309665	11.47	CHEMBL3397_Cytochrome P450 2C9_12.5133990576457	10.38	CHEMBL3622_Cytochrome P450 2C19_8.38082614200645	4.94	CHEMBL1908_Cytochrome P450 11B1_6.86653643691531	11.21	CHEMBL1942_Alpha-2b adrenergic receptor_6.00746596521709	2.93
171	-0.4374	PHENTOLAMINE	4336	PC3	1.26e-05		Yes	Not Known										CHEMBL1867_Alpha-2a adrenergic receptor_18.633427662957	3.19	CHEMBL3923_Nischarin_18.1092026879846	2.44	CHEMBL1916_Alpha-2c adrenergic receptor_16.6405906584229	7.59	CHEMBL1942_Alpha-2b adrenergic receptor_16.4297859258871	2.93	CHEMBL5857_Trace amine-associated receptor 1_5.4137091564468	0	CHEMBL2203_Motilin receptor_4.66960017389134	0	CHEMBL1983_Serotonin 1d (5-HT1d) receptor_4.33458384863102	0	CHEMBL1898_Serotonin 1b (5-HT1b) receptor_2.94207680265739	5.97	CHEMBL2107_C-X-C chemokine receptor type 4_0.214292767227673	8.77	CHEMBL3181_Estradiol 17-beta-dehydrogenase 1_-1.54525693767337	14.94
172	-0.4374	PRESTWICK-674	4738	MCF7	1.44e-05	CHEMBL1371756	Yes	No	TBX5,MEF2C,									CHEMBL4226_Dual specificity protein kinase CLK3_16.8620256302564	2.63	CHEMBL4376_Dual-specificity tyrosine-phosphorylation regulated kinase 2_13.7013512801461	2.49	CHEMBL1785_Endothelin receptor ET-B_13.4410353298317	20.71	CHEMBL4224_Dual specificty protein kinase CLK1_13.3510414285387	21.83	CHEMBL252_Endothelin receptor ET-A_12.8833280779673	9.22	CHEMBL344_Melanin-concentrating hormone receptor 1_12.5090806393743	0	CHEMBL1827_Phosphodiesterase 5A_12.1679965534362	2.09	CHEMBL5543_Dual specificity tyrosine-phosphorylation-regulated kinase 1B_10.8371535003147	2.99	CHEMBL4439_TGF-beta receptor type I_7.77322240338805	10.44	CHEMBL5002_Nuclear receptor subfamily 4 group A member 2_7.44397266330761	10.39
173	-0.4371	NAPHAZOLINE	1466	MCF7	1.62e-05	CHEMBL761	Yes	Yes										CHEMBL1867_Alpha-2a adrenergic receptor_20.3568503797362	3.19	CHEMBL1983_Serotonin 1d (5-HT1d) receptor_19.9786693510772	0	CHEMBL1898_Serotonin 1b (5-HT1b) receptor_19.5947197020096	5.97	CHEMBL3923_Nischarin_19.4181782635785	2.44	CHEMBL1916_Alpha-2c adrenergic receptor_15.4249260895156	7.59	CHEMBL1942_Alpha-2b adrenergic receptor_13.5151325470671	2.93	CHEMBL224_Serotonin 2a (5-HT2a) receptor_8.31371168929838	2.76	CHEMBL214_Serotonin 1a (5-HT1a) receptor_5.2688829453359	2.72	CHEMBL2373_C5a anaphylatoxin chemotactic receptor_5.01028124824644	2.5	CHEMBL4360_Monocarboxylate transporter 1_3.899922082852	13.91
174	-0.4368	TRIFLUOPERAZINE	6183	HL60	1e-05	CHEMBL422	Yes	Yes	INHBA,									CHEMBL231_Histamine H1 receptor_33.7746162883545	5.59	CHEMBL217_Dopamine D2 receptor_28.5571127291759	17.35	CHEMBL1850_Dopamine D5 receptor_27.6451252819362	3.4	CHEMBL234_Dopamine D3 receptor_27.3263067120141	6.47	CHEMBL2056_Dopamine D1 receptor_24.4611404022588	6.51	CHEMBL224_Serotonin 2a (5-HT2a) receptor_20.8759983851465	2.76	CHEMBL225_Serotonin 2c (5-HT2c) receptor_19.4610660780159	3.39	CHEMBL223_Alpha-1d adrenergic receptor_19.0567668963942	11.12	CHEMBL3155_Serotonin 7 (5-HT7) receptor_18.6617495618378	2.29	CHEMBL240_HERG_14.1729728531023	8.45
175	-0.4363	AZACYCLONOL	1937	PC3	1.5e-05	CHEMBL127508	Yes	No										CHEMBL245_Muscarinic acetylcholine receptor M3_19.9548748071467	2.96	CHEMBL216_Muscarinic acetylcholine receptor M1_14.3538029177057	3.61	CHEMBL4018_Neuropeptide Y receptor type 2_14.0050739816343	8.24	CHEMBL211_Muscarinic acetylcholine receptor M2_12.1545669858161	5.79	CHEMBL1821_Muscarinic acetylcholine receptor M4_10.4224418288757	2.17	CHEMBL2035_Muscarinic acetylcholine receptor M5_9.52247237490303	2.4	CHEMBL286_Renin_7.52893969059706	18.93	CHEMBL231_Histamine H1 receptor_4.13727410562609	5.59	CHEMBL240_HERG_3.45300500610733	8.45	CHEMBL5203_dUTP pyrophosphatase_3.14908501092529	15.9
176	-0.4361	THIORIDAZINE	1068	MCF7	1e-05	CHEMBL479	No	Yes	INHBA,									CHEMBL231_Histamine H1 receptor_33.8870136101155	5.59	CHEMBL2056_Dopamine D1 receptor_23.9945392062933	6.51	CHEMBL217_Dopamine D2 receptor_22.7608217717683	17.35	CHEMBL2035_Muscarinic acetylcholine receptor M5_19.7231657718446	2.4	CHEMBL234_Dopamine D3 receptor_18.4755322833211	6.47	CHEMBL1821_Muscarinic acetylcholine receptor M4_17.8788098526767	2.17	CHEMBL1941_Histamine H2 receptor_17.5031536513701	2.2	CHEMBL3371_Serotonin 6 (5-HT6) receptor_16.709096519842	0	CHEMBL3155_Serotonin 7 (5-HT7) receptor_13.7838307911801	2.29
177	-0.4361	ANISOMYCIN	1304	HL60	1.5e-05	CHEMBL423192	No	No										CHEMBL4302_P-glycoprotein 1_10.5724047592795	36.03	CHEMBL3218_CD22_9.93793158945471	8.38	CHEMBL1255126_Protein Mdm4_2.31615711990113	7.05	CHEMBL3663_Growth factor receptor-bound protein 2_0.833657014263374	11.95	CHEMBL4465_Acyl coenzyme A:cholesterol acyltransferase 2_0.291557668559056	7.81	CHEMBL3192_Histone deacetylase 8_0.0863705122475036	3.1	CHEMBL5916_Membrane-bound transcription factor site-1 protease_0.037135020831057	2.68	CHEMBL4633_Voltage-gated potassium channel subunit Kv1.3_-0.557442731800117	8.84	CHEMBL1901_Cholecystokinin A receptor_-0.770874704854932	7.74
178	-0.4355	TRICHOSTATIN A	1793	PC3	1e-07	CHEMBL99	Yes	No										CHEMBL1865_Histone deacetylase 6_27.7474473512865	2.45	CHEMBL5103_Histone deacetylase 10_24.577154434188	8.39	CHEMBL325_Histone deacetylase 1_24.1786271951108	19.86	CHEMBL3192_Histone deacetylase 8_23.4870496141143	3.1	CHEMBL1937_Histone deacetylase 2_22.6222377736895	12.15	CHEMBL4145_Histone deacetylase 9_22.6013173213995	2.76	CHEMBL3310_Histone deacetylase 11_21.5748199271409	2.99	CHEMBL2563_Histone deacetylase 5_20.9968304775717	12.34	CHEMBL2716_Histone deacetylase 7_20.3608739038931	2.79	CHEMBL1829_Histone deacetylase 3_17.9687313901685	6.83
179	-0.4352	SULFAMERAZINE	2181	HL60	1.52e-05	CHEMBL438	Yes	Yes	BMP1,									__0	0	CHEMBL3476_Inhibitor of nuclear factor kappa B kinase alpha subunit_6.02697824605724	13.14	CHEMBL4005_PI3-kinase p110-alpha subunit_5.64385160543384	6.43	CHEMBL1075165_Phosphatidylinositol 3-kinase catalytic subunit type 3_5.10752619637385	2.63	CHEMBL301_Cyclin-dependent kinase 2_5.06361299699621	22.07	CHEMBL2898_NF-kappaB inhibitor alpha_4.30518566704466	26.77	CHEMBL2842_FK506 binding protein 12_3.70896141363924	12.73	CHEMBL2276_c-Jun N-terminal kinase 1_2.3876162219637	32.22	CHEMBL2408_Cytochrome P450 2C18_1.99980915360958	2.5	CHEMBL1991_Inhibitor of nuclear factor kappa B kinase beta subunit_1.63315233962132	8.87
180	-0.4351	SCOPOLAMINE N-OXIDE	2262	MCF7	1e-05	CHEMBL1740879	No	No	TBX5,									CHEMBL245_Muscarinic acetylcholine receptor M3_31.5925950767972	2.96	CHEMBL211_Muscarinic acetylcholine receptor M2_29.5252609103496	5.79	CHEMBL216_Muscarinic acetylcholine receptor M1_29.2203399958309	3.61	CHEMBL2035_Muscarinic acetylcholine receptor M5_27.8544102254386	2.4	CHEMBL1821_Muscarinic acetylcholine receptor M4_27.5384798124519	2.17	CHEMBL1293286_Polyadenylate-binding protein 1_5.35046816876045	16.67	CHEMBL5807_Myelin-associated glycoprotein_2.33776453801366	2.56	CHEMBL3218_CD22_1.9451014400643	8.38	CHEMBL1741179_Probable DNA dC->dU-editing enzyme APOBEC-3A_1.33690323418623	0	CHEMBL3092_Cathepsin E_1.05502303111377	2.39
181	-0.4351	ELLIPTICINE	6253	MCF7	1.62e-05	CHEMBL123	No	No	CXCR4,	DKK1,								CHEMBL1936_Stem cell growth factor receptor_12.217678048208	10.47	CHEMBL5407_Serine/threonine-protein kinase PIM3_10.2748760335911	7.38	CHEMBL2147_Serine/threonine-protein kinase PIM1 _8.87535366599536	34.1	CHEMBL4630_Serine/threonine-protein kinase Chk1 _8.71353523331937	17.17	CHEMBL1781_DNA topoisomerase I_7.30668688303085	14.9	CHEMBL4523_Serine/threonine-protein kinase PIM2_6.86836726626142	20.78	CHEMBL2708_Mitogen-activated protein kinase kinase kinase 11_6.472938901848	8.06	CHEMBL2007_Platelet-derived growth factor receptor alpha _6.20797660412575	19.17	CHEMBL2742_Fibroblast growth factor receptor 3_5.68071747683727	14.58	CHEMBL2996_Protein kinase C delta_5.19059577251782	15.74
182	-0.435	PROCHLORPERAZINE	1215	PC3	1e-05	CHEMBL728	Yes	Yes	TNNT2,CXCR4,BMP1,	FGF2,								CHEMBL231_Histamine H1 receptor_39.5752525795687	5.59	CHEMBL2056_Dopamine D1 receptor_37.6129925000577	6.51	CHEMBL217_Dopamine D2 receptor_35.0947658953913	17.35	CHEMBL1850_Dopamine D5 receptor_30.8636877293786	3.4	CHEMBL234_Dopamine D3 receptor_29.1656075631066	6.47	CHEMBL223_Alpha-1d adrenergic receptor_26.8786164257233	11.12	CHEMBL224_Serotonin 2a (5-HT2a) receptor_24.240301359464	2.76	CHEMBL3155_Serotonin 7 (5-HT7) receptor_22.0795053225968	2.29	CHEMBL225_Serotonin 2c (5-HT2c) receptor_21.9243719489062	3.39	CHEMBL1942_Alpha-2b adrenergic receptor_20.1977104177811	2.93
183	-0.435	LEFLUNOMIDE	6102	MCF7	1.48e-05	CHEMBL960	Yes	Yes										CHEMBL2569_Microsomal triglyceride transfer protein large subunit_21.0971920965172	11.05	CHEMBL4549_Apolipoprotein B-100 _18.6937865662914	25.63	CHEMBL1966_Dihydroorotate dehydrogenase_15.9605583617223	11.89	CHEMBL3255_Activating transcription factor 1_13.658968410068	12	CHEMBL4794_Vanilloid receptor_12.9372896208854	5.28	CHEMBL3251_Nuclear factor NF-kappa-B p105 subunit_12.9198873473788	28.05	CHEMBL1906_Serine/threonine-protein kinase RAF_11.9694757286136	15.88	CHEMBL1936_Stem cell growth factor receptor_11.4233904100211	10.47	CHEMBL279_Vascular endothelial growth factor receptor 2_10.0823769144493	20.01	CHEMBL5971_Smoothened homolog_9.60906951155352	13.57
184	-0.4349	SULOCTIDIL	1297	HL60	1.18e-05	CHEMBL404849	Yes	No										CHEMBL246_Beta-3 adrenergic receptor_30.5488493953688	10.23	CHEMBL213_Beta-1 adrenergic receptor_21.4038226391056	8.96	CHEMBL210_Beta-2 adrenergic receptor_13.9961702066836	4.74	CHEMBL1784_Glucagon-like peptide receptor_13.1600737231451	3.13	CHEMBL4894_Galanin receptor 1_7.96662809081568	0	CHEMBL4163_Toll-like receptor 2_7.15352475370895	1.87	CHEMBL3819_Lysophosphatidic acid receptor Edg-2_5.53799400509961	11.22	CHEMBL211_Muscarinic acetylcholine receptor M2_5.36989187263099	5.79	CHEMBL4394_Sphingosine kinase 1_5.36856246602743	6.49	CHEMBL3250_Lysophosphatidic acid receptor Edg-7_4.8697393384686	2.95
185	-0.4346	THIORIDAZINE	5921	PC3	1e-05	CHEMBL479	No	Yes										CHEMBL231_Histamine H1 receptor_33.8870136101155	5.59	CHEMBL2056_Dopamine D1 receptor_23.9945392062933	6.51	CHEMBL217_Dopamine D2 receptor_22.7608217717683	17.35	CHEMBL2035_Muscarinic acetylcholine receptor M5_19.7231657718446	2.4	CHEMBL234_Dopamine D3 receptor_18.4755322833211	6.47	CHEMBL1821_Muscarinic acetylcholine receptor M4_17.8788098526767	2.17	CHEMBL1941_Histamine H2 receptor_17.5031536513701	2.2	CHEMBL3371_Serotonin 6 (5-HT6) receptor_16.709096519842	0	CHEMBL3155_Serotonin 7 (5-HT7) receptor_13.7838307911801	2.29
186	-0.4345	LYCORINE	3808	PC3	1.24e-05	CHEMBL400092	Yes	No										CHEMBL4081_Coagulation factor III_28.1062502165833	12.18	CHEMBL220_Acetylcholinesterase_20.1544029954948	19.12	CHEMBL340_Cytochrome P450 3A4_17.0369108296981	27.7	CHEMBL2056_Dopamine D1 receptor_13.1426366129363	6.51	CHEMBL1781_DNA topoisomerase I_7.02972876715061	14.9	CHEMBL1850_Dopamine D5 receptor_4.71226190666765	3.4	CHEMBL211_Muscarinic acetylcholine receptor M2_3.74896047240093	5.79	CHEMBL3880_Heat shock protein HSP 90-alpha_3.61256803764428	25.14	CHEMBL1741186_Nuclear receptor ROR-gamma_2.62204810453681	12.43	CHEMBL1916_Alpha-2c adrenergic receptor_2.5031162062194	7.59
187	-0.4344	TANESPIMYCIN	1159	HL60	1e-06		No	Not Known										CHEMBL4303_Heat shock protein HSP 90-beta_147.241709939353	9.66	CHEMBL3880_Heat shock protein HSP 90-alpha_113.670397075954	25.14	CHEMBL3142_DNA-dependent protein kinase_49.7159338277169	3.69	CHEMBL1902_FK506-binding protein 1A_26.1727405748866	11.57	CHEMBL1697668_Solute carrier organic anion transporter family member 1B1_25.7312741470935	0	CHEMBL4445_Serine/threonine protein phosphatase 2B catalytic subunit, alpha isoform_16.6515206257539	6.26	CHEMBL1824_Receptor protein-tyrosine kinase erbB-2_11.9867839173788	16.4	CHEMBL1743121_Solute carrier organic anion transporter family member 1B3_10.9385980099998	7.43	CHEMBL1250378_Splicing factor 3B subunit 3_6.50995149974997	8.34	CHEMBL3045_Protein kinase C beta_3.55888719259751	13.67
188	-0.4339	0317956-0000	3774	PC3	1e-05	CHEMBL450775	No	No										CHEMBL3587_Dual specificity mitogen-activated protein kinase kinase 1_88.9401212283081	23.57	CHEMBL2964_Dual specificity mitogen-activated protein kinase kinase 2_6.47959928037124	17.18	CHEMBL5251_Tyrosine-protein kinase BTK_5.06934575236254	2.79	CHEMBL3935_Serine/threonine-protein kinase Aurora-C_5.00679329931798	3.05	CHEMBL2568_Liver glycogen phosphorylase_4.75539625422266	15.33	CHEMBL1844_Macrophage colony stimulating factor receptor _3.65106712828484	21.31	CHEMBL3987_Ephrin type-A receptor 5_3.2532963696855	2.63	CHEMBL2872_Mitogen-activated protein kinase kinase kinase 9_2.98072204935153	3.41	CHEMBL4121_CaM kinase II beta_2.92264128586944	27.1	CHEMBL3981_Serine/threonine-protein kinase 10_2.20307406627342	2.77
189	-0.4335	ALSTERPAULLONE	7056	PC3	1e-05	CHEMBL50894	Yes	No	ACTC1,									CHEMBL5917_Malate dehydrogenase, mitochondrial_40.5433719448624	6.93	CHEMBL262_Glycogen synthase kinase-3 beta_37.8519904665952	21.49	CHEMBL308_Cyclin-dependent kinase 1_26.3937231607738	14.69	CHEMBL6014_Testis-specific serine/threonine-protein kinase 2_12.475704718469	3.17	CHEMBL2349_Phosphorylase kinase gamma subunit 2_11.4971830629251	8.01	CHEMBL3831_MAP/microtubule affinity-regulating kinase 2_11.3758202615379	2.68	CHEMBL4036_Cyclin-dependent kinase 5_10.7617917600284	22.31	CHEMBL3636_Neuromedin B receptor_10.674503773881	0	CHEMBL2850_Glycogen synthase kinase-3 alpha_9.67858344279787	7.31	CHEMBL5600_Serine/threonine-protein kinase c-TAK1_9.53340656551379	7.89
190	-0.4331	ALBENDAZOLE	3164	MCF7	1.5e-05	CHEMBL1483	Yes	Yes										CHEMBL4128_Tyrosine-protein kinase TIE-2_20.4627471754073	6.6	CHEMBL3721_Cytochrome P450 2C8_8.35661232109717	17.56	CHEMBL1906_Serine/threonine-protein kinase RAF_8.31844344794702	15.88	CHEMBL3356_Cytochrome P450 1A2_4.89882602462214	33.95	CHEMBL279_Vascular endothelial growth factor receptor 2_4.43574014142306	20.01	CHEMBL1862_Tyrosine-protein kinase ABL_3.1018398489609	10.17	CHEMBL4361_Induced myeloid leukemia cell differentiation protein Mcl-1_1.25488988901167	23.09	CHEMBL3622_Cytochrome P450 2C19_1.05811277912078	4.94	CHEMBL2185_Serine/threonine-protein kinase Aurora-B_0.594212549887224	6.29	CHEMBL4227_Lipoxin A4 receptor_0.594046737838775	2.68
191	-0.4329	STROPHANTHIDIN	5826	PC3	9.8e-06		No	Not Known										CHEMBL2933_Potassium-transporting ATPase alpha chain 2_38.5080001239111	3.05	CHEMBL3305_Testis-specific androgen-binding protein_30.0489198069759	3.03	CHEMBL2034_Glucocorticoid receptor_20.6536961958112	45.76	CHEMBL1293249_Kruppel-like factor 5_20.4455244877599	0	CHEMBL5549_Tubulin--tyrosine ligase_16.6475233165276	2.73	CHEMBL237_Kappa opioid receptor_15.5695699232617	6.17	CHEMBL208_Progesterone receptor_13.8937894226747	21.65	CHEMBL3522_Cytochrome P450 17A1_13.6887511460941	11.47	CHEMBL233_Mu opioid receptor_11.4395862041141	9.17
192	-0.4326	15-DELTA PROSTAGLANDIN J2	1011	MCF7	1e-05	CHEMBL482477	No	No										CHEMBL2069_Thromboxane A2 receptor_38.27578427949	2.14	CHEMBL1835_Thromboxane-A synthase_32.9922297116397	6.41	CHEMBL4427_Prostanoid DP receptor_31.9809591436316	2.7	CHEMBL1987_Prostanoid FP receptor_28.4739883964269	2.44	CHEMBL1995_Prostanoid IP receptor_21.6843061175004	0	CHEMBL1881_Prostanoid EP2 receptor_21.4670674311149	11.19	CHEMBL3819_Lysophosphatidic acid receptor Edg-2_20.4922879499002	11.22	CHEMBL3250_Lysophosphatidic acid receptor Edg-7_20.2587495063352	2.95	CHEMBL235_Peroxisome proliferator-activated receptor gamma_18.9677438887916	31.72	CHEMBL1836_Prostanoid EP4 receptor_18.1115999191785	2.04
193	-0.4322	ALPHA-YOHIMBINE	6274	MCF7	1.02e-05	CHEMBL10347	No	No	INHBA,	MAPK14,								CHEMBL1942_Alpha-2b adrenergic receptor_55.7525264948583	2.93	CHEMBL1916_Alpha-2c adrenergic receptor_52.09839247654	7.59	CHEMBL1867_Alpha-2a adrenergic receptor_49.0927275029413	3.19	CHEMBL289_Cytochrome P450 2D6_19.8613327056634	5.58	CHEMBL232_Alpha-1b adrenergic receptor_17.6077336860812	14.08	CHEMBL223_Alpha-1d adrenergic receptor_13.3705314027248	11.12	CHEMBL229_Alpha-1a adrenergic receptor_12.8634002098178	6.12	CHEMBL2028_Somatostatin receptor 3_10.8194619287759	2.34	CHEMBL2717_Phosphodiesterase 11A_9.2094918037722	8.8	CHEMBL233_Mu opioid receptor_6.73934811773456	9.17
194	-0.4315	TANESPIMYCIN	2685	HL60	1e-06		No	Not Known										CHEMBL4303_Heat shock protein HSP 90-beta_147.241709939353	9.66	CHEMBL3880_Heat shock protein HSP 90-alpha_113.670397075954	25.14	CHEMBL3142_DNA-dependent protein kinase_49.7159338277169	3.69	CHEMBL1902_FK506-binding protein 1A_26.1727405748866	11.57	CHEMBL1697668_Solute carrier organic anion transporter family member 1B1_25.7312741470935	0	CHEMBL4445_Serine/threonine protein phosphatase 2B catalytic subunit, alpha isoform_16.6515206257539	6.26	CHEMBL1824_Receptor protein-tyrosine kinase erbB-2_11.9867839173788	16.4	CHEMBL1743121_Solute carrier organic anion transporter family member 1B3_10.9385980099998	7.43	CHEMBL1250378_Splicing factor 3B subunit 3_6.50995149974997	8.34	CHEMBL3045_Protein kinase C beta_3.55888719259751	13.67
195	-0.4311	PROCHLORPERAZINE	5212	MCF7	1e-05	CHEMBL728	Yes	Yes										CHEMBL231_Histamine H1 receptor_39.5752525795687	5.59	CHEMBL2056_Dopamine D1 receptor_37.6129925000577	6.51	CHEMBL217_Dopamine D2 receptor_35.0947658953913	17.35	CHEMBL1850_Dopamine D5 receptor_30.8636877293786	3.4	CHEMBL234_Dopamine D3 receptor_29.1656075631066	6.47	CHEMBL223_Alpha-1d adrenergic receptor_26.8786164257233	11.12	CHEMBL224_Serotonin 2a (5-HT2a) receptor_24.240301359464	2.76	CHEMBL3155_Serotonin 7 (5-HT7) receptor_22.0795053225968	2.29	CHEMBL225_Serotonin 2c (5-HT2c) receptor_21.9243719489062	3.39	CHEMBL1942_Alpha-2b adrenergic receptor_20.1977104177811	2.93
196	-0.4305	MICONAZOLE	1477	MCF7	9.6e-06	CHEMBL91	No	Yes										CHEMBL1835_Thromboxane-A synthase_33.6649225344392	6.41	CHEMBL3849_Cytochrome P450 51_31.6072844767032	7.77	CHEMBL340_Cytochrome P450 3A4_25.4657050660825	27.7	CHEMBL3397_Cytochrome P450 2C9_23.0272840745344	10.38	CHEMBL1978_Cytochrome P450 19A1_20.2797525973006	24.35	CHEMBL3522_Cytochrome P450 17A1_17.1138964311318	11.47	CHEMBL3622_Cytochrome P450 2C19_11.6101816135705	4.94	CHEMBL4508_Glutaminyl-peptide cyclotransferase_10.9951115598508	2.52	CHEMBL4607_Angiotensin II type 2 (AT-2) receptor_10.4986357886184	15.21	CHEMBL2414_C-C chemokine receptor type 4_9.94695241266928	7.19
197	-0.4303	RAUBASINE	5459	MCF7	1.02e-05		No	Not Known										CHEMBL1942_Alpha-2b adrenergic receptor_44.728594607203	2.93	CHEMBL1916_Alpha-2c adrenergic receptor_44.3517366915945	7.59	CHEMBL1867_Alpha-2a adrenergic receptor_40.4977573190057	3.19	CHEMBL289_Cytochrome P450 2D6_26.2054204631367	5.58	CHEMBL232_Alpha-1b adrenergic receptor_15.6591849860168	14.08	CHEMBL223_Alpha-1d adrenergic receptor_11.6028267585036	11.12	CHEMBL2717_Phosphodiesterase 11A_11.018181686255	8.8	CHEMBL229_Alpha-1a adrenergic receptor_10.8688239437765	6.12	CHEMBL2028_Somatostatin receptor 3_7.54210473094096	2.34	CHEMBL1827_Phosphodiesterase 5A_5.63163641508806	2.09
198	-0.4299	PROPANTHELINE BROMIDE	3352	MCF7	9e-06	CHEMBL1180725	No	Yes										CHEMBL211_Muscarinic acetylcholine receptor M2_18.7809684774822	5.79	CHEMBL245_Muscarinic acetylcholine receptor M3_16.9284938795111	2.96	CHEMBL216_Muscarinic acetylcholine receptor M1_14.5633094940608	3.61	CHEMBL2035_Muscarinic acetylcholine receptor M5_9.29706772552159	2.4	CHEMBL1821_Muscarinic acetylcholine receptor M4_8.171774077326	2.17	CHEMBL1902_FK506-binding protein 1A_6.11243527987545	11.57	CHEMBL3338_Squalene synthetase_3.71244228226468	22.51	CHEMBL3777_Metabotropic glutamate receptor 7_3.52657254183124	3.01	CHEMBL2413_C-C chemokine receptor type 1_3.18991610274216	2.47	CHEMBL2782_Acyl coenzyme A:cholesterol acyltransferase 1_2.85659365228148	12.31
199	-0.4291	NICLOSAMIDE	1916	PC3	1.22e-05	CHEMBL1448	No	Yes										CHEMBL4304_Large conductance calcium-activated potassium channel subfamily M alpha member 1 isoform b_37.8803997719735	7.06	CHEMBL4361_Induced myeloid leukemia cell differentiation protein Mcl-1_19.3222125706627	23.09	CHEMBL1075317_WD repeat-containing protein 5_18.0905313027894	2.73	CHEMBL2568_Liver glycogen phosphorylase_17.2440627926321	15.33	CHEMBL1293274_Eukaryotic translation initiation factor 4H_15.8281433800086	8.3	CHEMBL3864_Protein-tyrosine phosphatase 2C_15.7923534381783	2.21	CHEMBL2635_Dual specificity protein phosphatase 3_13.744761439407	12.76	CHEMBL4625_Apoptosis regulator Bcl-X_12.9664000165271	35.69
200	-0.4283	REMOXIPRIDE	3124	HL60	9.8e-06	CHEMBL22242	Yes	No	GATA4,									CHEMBL217_Dopamine D2 receptor_28.311813824222	17.35	CHEMBL234_Dopamine D3 receptor_10.2927218760689	6.47	CHEMBL3764_Urotensin II receptor_9.14975474615905	2.9	CHEMBL5113_Orexin receptor 1_8.5943940412263	2.83	CHEMBL4792_Orexin receptor 2_8.53921733087162	2.86	CHEMBL1875_Serotonin 4 (5-HT4) receptor_6.55723531507753	2.67	CHEMBL232_Alpha-1b adrenergic receptor_2.541086555724	14.08	CHEMBL4050_FK506 binding protein 4_2.30502164669668	16.18	CHEMBL1250417_Potassium/sodium hyperpolarization-activated cyclic nucleotide-gated channel 4_0.396561688192595	4.39
201	-0.4281	15-DELTA PROSTAGLANDIN J2	6990	MCF7	1e-05	CHEMBL482477	No	No										CHEMBL2069_Thromboxane A2 receptor_38.27578427949	2.14	CHEMBL1835_Thromboxane-A synthase_32.9922297116397	6.41	CHEMBL4427_Prostanoid DP receptor_31.9809591436316	2.7	CHEMBL1987_Prostanoid FP receptor_28.4739883964269	2.44	CHEMBL1995_Prostanoid IP receptor_21.6843061175004	0	CHEMBL1881_Prostanoid EP2 receptor_21.4670674311149	11.19	CHEMBL3819_Lysophosphatidic acid receptor Edg-2_20.4922879499002	11.22	CHEMBL3250_Lysophosphatidic acid receptor Edg-7_20.2587495063352	2.95	CHEMBL235_Peroxisome proliferator-activated receptor gamma_18.9677438887916	31.72	CHEMBL1836_Prostanoid EP4 receptor_18.1115999191785	2.04
202	-0.428	TANESPIMYCIN	2666	HL60	1e-06		No	Not Known										CHEMBL4303_Heat shock protein HSP 90-beta_147.241709939353	9.66	CHEMBL3880_Heat shock protein HSP 90-alpha_113.670397075954	25.14	CHEMBL3142_DNA-dependent protein kinase_49.7159338277169	3.69	CHEMBL1902_FK506-binding protein 1A_26.1727405748866	11.57	CHEMBL1697668_Solute carrier organic anion transporter family member 1B1_25.7312741470935	0	CHEMBL4445_Serine/threonine protein phosphatase 2B catalytic subunit, alpha isoform_16.6515206257539	6.26	CHEMBL1824_Receptor protein-tyrosine kinase erbB-2_11.9867839173788	16.4	CHEMBL1743121_Solute carrier organic anion transporter family member 1B3_10.9385980099998	7.43	CHEMBL1250378_Splicing factor 3B subunit 3_6.50995149974997	8.34	CHEMBL3045_Protein kinase C beta_3.55888719259751	13.67
203	-0.4276	WORTMANNIN	1081	MCF7	1e-08	CHEMBL295038	No	No										CHEMBL4005_PI3-kinase p110-alpha subunit_71.680382194891	6.43	CHEMBL2842_FK506 binding protein 12_58.0129107673037	12.73	CHEMBL2428_Myosin light chain kinase, smooth muscle_17.9101564574448	2	CHEMBL4302_P-glycoprotein 1_10.3014532667981	36.03	CHEMBL4465_Acyl coenzyme A:cholesterol acyltransferase 2_10.0070674832298	7.81	CHEMBL1978_Cytochrome P450 19A1_9.1271957406873	24.35	CHEMBL2899_Brain adenylate cyclase 1_9.103173635308	8.31	CHEMBL237_Kappa opioid receptor_5.89157130198595	6.17	CHEMBL1250378_Splicing factor 3B subunit 3_4.7078944748234	8.34	CHEMBL3142_DNA-dependent protein kinase_4.54179733911899	3.69
204	-0.4273	PROCHLORPERAZINE	1053	MCF7	1e-05	CHEMBL728	Yes	Yes										CHEMBL231_Histamine H1 receptor_39.5752525795687	5.59	CHEMBL2056_Dopamine D1 receptor_37.6129925000577	6.51	CHEMBL217_Dopamine D2 receptor_35.0947658953913	17.35	CHEMBL1850_Dopamine D5 receptor_30.8636877293786	3.4	CHEMBL234_Dopamine D3 receptor_29.1656075631066	6.47	CHEMBL223_Alpha-1d adrenergic receptor_26.8786164257233	11.12	CHEMBL224_Serotonin 2a (5-HT2a) receptor_24.240301359464	2.76	CHEMBL3155_Serotonin 7 (5-HT7) receptor_22.0795053225968	2.29	CHEMBL225_Serotonin 2c (5-HT2c) receptor_21.9243719489062	3.39	CHEMBL1942_Alpha-2b adrenergic receptor_20.1977104177811	2.93
205	-0.4273	CO-DERGOCRINE MESILATE	2793	MCF7	6.4e-06		No	Not Known										CHEMBL1833_Serotonin 2b (5-HT2b) receptor_52.3322019148463	0	CHEMBL1942_Alpha-2b adrenergic receptor_47.8482432044877	2.93	CHEMBL1916_Alpha-2c adrenergic receptor_46.2866670662546	7.59	CHEMBL2056_Dopamine D1 receptor_42.5385752612997	6.51	CHEMBL1867_Alpha-2a adrenergic receptor_40.9576196752216	3.19	CHEMBL233_Mu opioid receptor_33.1870838242014	9.17	CHEMBL223_Alpha-1d adrenergic receptor_31.6873454139853	11.12	CHEMBL340_Cytochrome P450 3A4_31.3637762013462	27.7	CHEMBL224_Serotonin 2a (5-HT2a) receptor_30.7624834353798	2.76	CHEMBL225_Serotonin 2c (5-HT2c) receptor_29.2411331130197	3.39
206	-0.4268	CEFSULODIN	4148	MCF7	7.2e-06		No	Not Known										CHEMBL1641348_Solute carrier family 22 member 8_38.0935426177423	22.41	CHEMBL1641347_Solute carrier family 22 member 6_35.5568923802175	18.15	CHEMBL4079_G-protein coupled receptor kinase 2_14.4456747474777	6.96	CHEMBL248_Leukocyte elastase_10.8397361630198	0	CHEMBL2000_Plasma kallikrein_8.64920912408785	2.39	CHEMBL1801_Plasminogen_6.45977363227055	15.3	CHEMBL1697671_Placenta growth factor_4.52851108489178	7.2	CHEMBL4068_Chymase_4.47983900321557	8.02
207	-0.4268	GUAIFENESIN	4549	PC3	2.02e-05	CHEMBL980	No	Yes		BMP4,								CHEMBL246_Beta-3 adrenergic receptor_15.6059953336046	10.23	CHEMBL213_Beta-1 adrenergic receptor_14.2651932098532	8.96	CHEMBL4302_P-glycoprotein 1_14.0071568677545	36.03	CHEMBL1878_Calcium sensing receptor_10.9347079032347	0	CHEMBL210_Beta-2 adrenergic receptor_10.5089789565078	4.74	CHEMBL1977_Vitamin D receptor_5.82611777155521	12.16	CHEMBL3587_Dual specificity mitogen-activated protein kinase kinase 1_5.15467307063797	23.57	CHEMBL1785_Endothelin receptor ET-B_2.95367963618367	20.71	CHEMBL214_Serotonin 1a (5-HT1a) receptor_2.54005701213698	2.72	CHEMBL223_Alpha-1d adrenergic receptor_1.43592554284672	11.12
208	-0.4267	QUINISOCAINE	4207	PC3	1.3e-05	CHEMBL127643	Yes	No		MAPK14,								CHEMBL5936_Toll-like receptor 7_10.4755244967435	8.14	CHEMBL4860_Apoptosis regulator Bcl-2_8.27032500844308	34.2	CHEMBL4625_Apoptosis regulator Bcl-X_4.39479601194116	35.69	CHEMBL3157_Bradykinin B2 receptor_4.21975962989454	6.2	CHEMBL1798_Cysteinyl leukotriene receptor 1_3.93712886768132	6.5	CHEMBL6089_Ubiquitin-conjugating enzyme E2 N_2.86404931100318	7.58	CHEMBL1941_Histamine H2 receptor_2.83662946794581	2.2	CHEMBL1875_Serotonin 4 (5-HT4) receptor_1.376237546315	2.67	CHEMBL3817_Bcl2-antagonist of cell death (BAD)_0.449102500899009	27.16
209	-0.4263	BETONICINE	2207	HL60	2.52e-05		No	Not Known										CHEMBL245_Muscarinic acetylcholine receptor M3_6.17130136527741	2.96	CHEMBL211_Muscarinic acetylcholine receptor M2_4.4423117415751	5.79	CHEMBL2778_Ileal bile acid transporter_3.31465922782724	7.23	CHEMBL216_Muscarinic acetylcholine receptor M1_3.09432552985543	3.61	CHEMBL2888_Metabotropic glutamate receptor 3_2.25767021195107	8.27	CHEMBL1821_Muscarinic acetylcholine receptor M4_0.876041000609185	2.17	CHEMBL2035_Muscarinic acetylcholine receptor M5_-0.42603841343008	2.4	CHEMBL5409_G-protein coupled bile acid receptor 1_-0.438017629581301	4.3	CHEMBL402_HMG-CoA reductase_-0.51129644335984	18.39	CHEMBL1808_Angiotensin-converting enzyme_-0.89152060007932	8.43
210	-0.4255	0175029-0000	3691	PC3	1e-05		No	Not Known										CHEMBL4599_Tyrosine kinase non-receptor protein 2_22.9248938051623	19.51	CHEMBL3650_Fibroblast growth factor receptor 1_20.6874659300957	13.97	CHEMBL2695_Focal adhesion kinase 1_20.4134449043219	9.45	CHEMBL258_Tyrosine-protein kinase LCK_17.5023351493191	21.71	CHEMBL4179_c-Jun N-terminal kinase 2_16.8430601460809	14.19	CHEMBL4247_ALK tyrosine kinase receptor_13.0483647898003	7.95	CHEMBL5251_Tyrosine-protein kinase BTK_12.6017567732258	2.79	CHEMBL2007_Platelet-derived growth factor receptor alpha _11.6610735483778	19.17	CHEMBL267_Tyrosine-protein kinase SRC_11.4766353723269	24.45	CHEMBL3009_Receptor protein-tyrosine kinase erbB-4_11.2191012614972	7.28
211	-0.4255	METAMPICILLIN	5115	PC3	1.04e-05		No	Not Known	TBX5,									CHEMBL4198_Inhibitor of apoptosis protein 3_17.6332861521498	22.36	CHEMBL5462_Baculoviral IAP repeat-containing protein 2_14.7879049086369	21.13	CHEMBL248_Leukocyte elastase_11.0797016306573	0	CHEMBL5966_IgG receptor FcRn large subunit p51_10.5531294020123	12.88	CHEMBL5335_Baculoviral IAP repeat-containing protein 3_9.16930727659659	28.12	CHEMBL1641348_Solute carrier family 22 member 8_7.01176451461643	22.41	CHEMBL1988_Atrial natriuretic peptide receptor A_5.91713173340671	16.76	CHEMBL1697671_Placenta growth factor_5.77720251538979	7.2	CHEMBL1853_Somatostatin receptor 4_5.74828541986928	0
212	-0.4253	FLUCYTOSINE	6690	PC3	3.1e-05	CHEMBL1463	No	Yes										CHEMBL2447_Deoxycytidine kinase_12.9518252895407	2.39	CHEMBL3234_Tyrosine-protein kinase HCK _2.67937642206991	12.21	CHEMBL3905_Tyrosine-protein kinase Lyn _1.5123592934297	26.72	CHEMBL3268_PI4-kinase beta subunit_1.41576240514035	8.27	CHEMBL3009_Receptor protein-tyrosine kinase erbB-4_1.12300089406396	7.28	CHEMBL4895_Tyrosine-protein kinase receptor UFO_1.08996219160698	10.81	CHEMBL2250_Tyrosine-protein kinase BLK_1.08198918326088	7.97	CHEMBL5251_Tyrosine-protein kinase BTK_1.05121039949322	2.79	CHEMBL3717_Hepatocyte growth factor receptor_0.878634089442592	13.65	CHEMBL4223_Tyrosine-protein kinase FRK_0.743836777069569	2.54
213	-0.4252	TRICHOSTATIN A	7105	PC3	1e-06	CHEMBL99	Yes	No										CHEMBL1865_Histone deacetylase 6_27.7474473512865	2.45	CHEMBL5103_Histone deacetylase 10_24.577154434188	8.39	CHEMBL325_Histone deacetylase 1_24.1786271951108	19.86	CHEMBL3192_Histone deacetylase 8_23.4870496141143	3.1	CHEMBL1937_Histone deacetylase 2_22.6222377736895	12.15	CHEMBL4145_Histone deacetylase 9_22.6013173213995	2.76	CHEMBL3310_Histone deacetylase 11_21.5748199271409	2.99	CHEMBL2563_Histone deacetylase 5_20.9968304775717	12.34	CHEMBL2716_Histone deacetylase 7_20.3608739038931	2.79	CHEMBL1829_Histone deacetylase 3_17.9687313901685	6.83
214	-0.4251	PYRVINIUM	3518	MCF7	3.4e-06	CHEMBL177880	Yes	No		CXCR4,								CHEMBL1798_Cysteinyl leukotriene receptor 1_11.6650218773189	6.5	CHEMBL335_Protein-tyrosine phosphatase 1B_11.3496666681552	6.71	CHEMBL1901_Cholecystokinin A receptor_8.68956291370097	7.74	CHEMBL3166_Protein-tyrosine phosphatase 1C_8.00240390989564	11.9	CHEMBL2889_Hematopoietic cell protein-tyrosine phosphatase 70Z-PEP_7.71301456040454	3.78	CHEMBL235_Peroxisome proliferator-activated receptor gamma_5.79017309982946	31.72	CHEMBL4903_Low molecular weight phosphotyrosine protein phosphatase_4.08473940923211	12.6	CHEMBL3475_Plasminogen activator inhibitor-1_4.02222436711126	30.71	CHEMBL3397_Cytochrome P450 2C9_3.83482897687177	10.38	CHEMBL5905_Aldo-keto reductase family 1 member C1_3.5016440802355	5.15
215	-0.4247	BENZAMIL	2200	HL60	1.12e-05	CHEMBL212579	No	No	BMP1,THY1,									CHEMBL4822_Beta-secretase 1_16.5110420562774	11.52	CHEMBL1628480_Polycystic kidney disease 2-like 1 protein_13.1354894786575	3.79	CHEMBL3286_Urokinase-type plasminogen activator_11.6993919439911	19.68	CHEMBL1628477_Amiloride-sensitive cation channel 2, neuronal_8.02275771100405	3.8	CHEMBL4777_Neuropeptide Y receptor type 1_7.80790470312294	6.79	CHEMBL3991_Coagulation factor VII_6.6833972587473	6.26	CHEMBL4444_Vitamin K-dependent protein C_4.69885428593621	6.26	CHEMBL204_Thrombin_4.66292715055143	8.24	CHEMBL2617_Tryptase beta-1_4.35048707404737	3.25	CHEMBL244_Coagulation factor X_3.30853747056633	10.27
216	-0.4247	ALSTERPAULLONE	7051	MCF7	1e-05	CHEMBL50894	Yes	No		DKK1,								CHEMBL5917_Malate dehydrogenase, mitochondrial_40.5433719448624	6.93	CHEMBL262_Glycogen synthase kinase-3 beta_37.8519904665952	21.49	CHEMBL308_Cyclin-dependent kinase 1_26.3937231607738	14.69	CHEMBL6014_Testis-specific serine/threonine-protein kinase 2_12.475704718469	3.17	CHEMBL2349_Phosphorylase kinase gamma subunit 2_11.4971830629251	8.01	CHEMBL3831_MAP/microtubule affinity-regulating kinase 2_11.3758202615379	2.68	CHEMBL4036_Cyclin-dependent kinase 5_10.7617917600284	22.31	CHEMBL3636_Neuromedin B receptor_10.674503773881	0	CHEMBL2850_Glycogen synthase kinase-3 alpha_9.67858344279787	7.31	CHEMBL5600_Serine/threonine-protein kinase c-TAK1_9.53340656551379	7.89
217	-0.4246	ADIPIODONE	6490	MCF7	3.6e-06	CHEMBL1165268	notValid	No										CHEMBL3521_Receptor-type tyrosine-protein phosphatase F (LAR)_11.96398403765	6.88	CHEMBL3807_T-cell protein-tyrosine phosphatase_10.1588752665414	6.96	CHEMBL1892_Glutamate carboxypeptidase II_9.64060885689669	3.54	CHEMBL2889_Hematopoietic cell protein-tyrosine phosphatase 70Z-PEP_7.81565780378656	3.78	CHEMBL4835_L-lactate dehydrogenase A chain_7.71934892618567	13.25	CHEMBL3475_Plasminogen activator inhibitor-1_7.14149227037293	30.71	CHEMBL335_Protein-tyrosine phosphatase 1B_5.68367167853044	6.71	CHEMBL5103_Histone deacetylase 10_5.53757756325617	8.39	CHEMBL1829_Histone deacetylase 3_4.50942635148605	6.83	CHEMBL3691_Autotaxin_3.88557193348502	10.45
218	-0.4245	CP-690334-01	3906	MCF7	1e-05		Yes	Not Known										CHEMBL3650_Fibroblast growth factor receptor 1_10.8966643125709	13.97	CHEMBL260_MAP kinase p38 alpha_9.93127824233747	13.29	CHEMBL1855_Gonadotropin-releasing hormone receptor_9.19858600501775	6.93	CHEMBL4852_Mitogen-activated protein kinase kinase kinase kinase 5_7.9797957584445	13.96	CHEMBL4121_CaM kinase II beta_6.60379881211349	27.1	CHEMBL2345_Ribosomal protein S6 kinase alpha 3_6.02653008412482	6.75	CHEMBL4516_Serine/threonine-protein kinase MRCK-A_5.98311418205971	8.36	CHEMBL2595_Protein kinase C nu_5.90443497576533	7.05	CHEMBL2599_Tyrosine-protein kinase SYK_5.87511345772416	0	CHEMBL4237_Ribosomal protein S6 kinase alpha 5_5.59005927139015	6.71
219	-0.4245	PUROMYCIN	6711	PC3	7.4e-06		No	Not Known										CHEMBL2284_Glyceraldehyde-3-phosphate dehydrogenase liver_47.1483558920371	19.38	CHEMBL1997_Equilibrative nucleoside transporter 1_40.4149262851905	11.42	CHEMBL6095_DNA (cytosine-5)-methyltransferase 3B_36.7775207099303	15.57	CHEMBL256_Adenosine A3 receptor_27.7344619889833	11.76	CHEMBL226_Adenosine A1 receptor_25.3170717120428	5.75	CHEMBL4181_S-adenosylmethionine decarboxylase 1_25.1519099996139	13.2	CHEMBL1822_Inosine-5'-monophosphate dehydrogenase 1_24.8637566985277	8.34	CHEMBL2998_P2X purinoceptor 3_20.2237850592462	8.15	CHEMBL3054_Glutaminyl-tRNA synthetase_19.7730949088419	20.79
220	-0.4243	PROCHLORPERAZINE	4439	PC3	1e-05	CHEMBL728	Yes	Yes										CHEMBL231_Histamine H1 receptor_39.5752525795687	5.59	CHEMBL2056_Dopamine D1 receptor_37.6129925000577	6.51	CHEMBL217_Dopamine D2 receptor_35.0947658953913	17.35	CHEMBL1850_Dopamine D5 receptor_30.8636877293786	3.4	CHEMBL234_Dopamine D3 receptor_29.1656075631066	6.47	CHEMBL223_Alpha-1d adrenergic receptor_26.8786164257233	11.12	CHEMBL224_Serotonin 2a (5-HT2a) receptor_24.240301359464	2.76	CHEMBL3155_Serotonin 7 (5-HT7) receptor_22.0795053225968	2.29	CHEMBL225_Serotonin 2c (5-HT2c) receptor_21.9243719489062	3.39	CHEMBL1942_Alpha-2b adrenergic receptor_20.1977104177811	2.93
221	-0.4238	FLUOCINONIDE	3414	MCF7	8e-06		Yes	Not Known										CHEMBL2034_Glucocorticoid receptor_125.57148936551	45.76	CHEMBL4465_Acyl coenzyme A:cholesterol acyltransferase 2_19.1972051682769	7.81	CHEMBL3305_Testis-specific androgen-binding protein_16.8525924353201	3.03	CHEMBL208_Progesterone receptor_13.8842884549699	21.65	CHEMBL332_Matrix metalloproteinase-1_12.8532645041468	27.47	CHEMBL2899_Brain adenylate cyclase 1_10.7646032346366	8.31	CHEMBL1994_Mineralocorticoid receptor_9.00595199328921	10.81	CHEMBL1856_Steroid 5-alpha-reductase 2_8.49402817763977	2.18	CHEMBL3746_11-beta-hydroxysteroid dehydrogenase 2_7.70436506009588	27.69	CHEMBL1250378_Splicing factor 3B subunit 3_6.2754946309551	8.34
222	-0.4236	TANESPIMYCIN	6185	HL60	1e-06		No	Not Known										CHEMBL4303_Heat shock protein HSP 90-beta_147.241709939353	9.66	CHEMBL3880_Heat shock protein HSP 90-alpha_113.670397075954	25.14	CHEMBL3142_DNA-dependent protein kinase_49.7159338277169	3.69	CHEMBL1902_FK506-binding protein 1A_26.1727405748866	11.57	CHEMBL1697668_Solute carrier organic anion transporter family member 1B1_25.7312741470935	0	CHEMBL4445_Serine/threonine protein phosphatase 2B catalytic subunit, alpha isoform_16.6515206257539	6.26	CHEMBL1824_Receptor protein-tyrosine kinase erbB-2_11.9867839173788	16.4	CHEMBL1743121_Solute carrier organic anion transporter family member 1B3_10.9385980099998	7.43	CHEMBL1250378_Splicing factor 3B subunit 3_6.50995149974997	8.34	CHEMBL3045_Protein kinase C beta_3.55888719259751	13.67
223	-0.4235	PARTHENOLIDE	2885	MCF7	1.62e-05		No	Not Known										CHEMBL208_Progesterone receptor_14.2637561376989	21.65	CHEMBL2034_Glucocorticoid receptor_13.435439375921	45.76	CHEMBL1978_Cytochrome P450 19A1_11.6188993435029	24.35	CHEMBL1977_Vitamin D receptor_10.3909280804701	12.16	CHEMBL1871_Androgen Receptor_9.86875455222257	16.87	CHEMBL3305_Testis-specific androgen-binding protein_9.52354892946171	3.03	CHEMBL4804_Dual specificity phosphatase Cdc25B_9.07264303171644	5.97	CHEMBL1902_FK506-binding protein 1A_8.35254902227392	11.57	CHEMBL230_Cyclooxygenase-2_8.27666180027505	30	CHEMBL5549_Tubulin--tyrosine ligase_3.871158718484	2.73
224	-0.4234	BUPIVACAINE	7435	MCF7	1.24e-05	CHEMBL1098	Yes	Yes										CHEMBL1866_Voltage-gated potassium channel subunit Kv7.1_9.77456131234527	0	CHEMBL4641_Voltage-gated T-type calcium channel alpha-1G subunit_4.282828426496	22.69	CHEMBL2782_Acyl coenzyme A:cholesterol acyltransferase 1_3.95251878423338	12.31	CHEMBL1832_Calcitonin receptor_3.5331801610251	2.58	CHEMBL4050_FK506 binding protein 4_3.52166822226593	16.18	CHEMBL4894_Galanin receptor 1_3.37242957888888	0	CHEMBL3460_HLA class II histocompatibility antigen DRB3-1_2.55381916719996	4.33	CHEMBL3176_Galanin receptor 2_2.50139934327255	18.43	CHEMBL1921_Vasopressin V1b receptor_2.34342456801574	3.13	CHEMBL4198_Inhibitor of apoptosis protein 3_2.06872630470726	22.36
225	-0.4232	LY-294002	2696	HL60	1e-05	CHEMBL98350	Yes	No		INHBA,								CHEMBL3142_DNA-dependent protein kinase_68.0156185687921	3.69	CHEMBL4005_PI3-kinase p110-alpha subunit_38.1143799511588	6.43	CHEMBL3145_PI3-kinase p110-beta subunit_32.3745733102404	2.56	CHEMBL3130_PI3-kinase p110-delta subunit_25.8807400099798	16.96	CHEMBL3267_PI3-kinase p110-gamma subunit_24.5943823318063	2.47	CHEMBL5554_Phosphatidylinositol-4-phosphate 3-kinase C2 domain-containing beta polypeptide_14.2803974409441	3.91	CHEMBL2842_FK506 binding protein 12_10.6423047466049	12.73	CHEMBL2001_Purinergic receptor P2Y12_10.5845024458381	0	CHEMBL3553_Tyrosine-protein kinase TYK2 _7.93400113771495	2.52	CHEMBL2506_PI3-kinase p85-alpha subunit_5.45652389430896	27.05
226	-0.4232	NABUMETONE	3108	HL60	1.76e-05	CHEMBL1070	No	Yes										CHEMBL1945_Melatonin receptor 1A_8.22319763684748	0	CHEMBL1946_Melatonin receptor 1B_5.81529333654425	0	CHEMBL3663_Growth factor receptor-bound protein 2_5.30978152075525	11.95	CHEMBL235_Peroxisome proliferator-activated receptor gamma_5.16636625795683	31.72	CHEMBL1878_Calcium sensing receptor_5.11433290610296	0	CHEMBL325_Histone deacetylase 1_4.10910335947294	19.86	CHEMBL3218_CD22_3.93383752653364	8.38	CHEMBL3710_Prostanoid EP3 receptor_3.92315800441839	2.19	CHEMBL4532_Vasoactive intestinal polypeptide receptor 2_3.78561324439315	2.73	CHEMBL344_Melanin-concentrating hormone receptor 1_3.76434939281133	0
227	-0.4231	DIHYDROERGOTAMINE	2244	MCF7	3e-06	CHEMBL1732	No	Yes		BMP4,MAPK14,								CHEMBL1833_Serotonin 2b (5-HT2b) receptor_50.2962065594165	0	CHEMBL1942_Alpha-2b adrenergic receptor_45.9369846133431	2.93	CHEMBL2056_Dopamine D1 receptor_44.5963903356549	6.51	CHEMBL1916_Alpha-2c adrenergic receptor_44.1906730229164	7.59	CHEMBL1867_Alpha-2a adrenergic receptor_37.3719928743858	3.19	CHEMBL233_Mu opioid receptor_29.8522432213517	9.17	CHEMBL340_Cytochrome P450 3A4_29.720273673036	27.7	CHEMBL223_Alpha-1d adrenergic receptor_29.1944292718599	11.12	CHEMBL1917_Somatostatin receptor 1_26.8062034125912	0	CHEMBL224_Serotonin 2a (5-HT2a) receptor_26.5882751644677	2.76
228	-0.4231	TERBUTALINE	3202	MCF7	7.2e-06	CHEMBL1760	No	Yes										CHEMBL210_Beta-2 adrenergic receptor_40.1462402927596	4.74	CHEMBL213_Beta-1 adrenergic receptor_31.2014866027199	8.96	CHEMBL246_Beta-3 adrenergic receptor_25.5099952413135	10.23	CHEMBL1878_Calcium sensing receptor_1.74495851944366	0	CHEMBL4822_Beta-secretase 1_0.789879036384715	11.52	CHEMBL1784_Glucagon-like peptide receptor_-0.803699361552598	3.13	CHEMBL1854_Luteinizing hormone/Choriogonadotropin receptor_-1.35516030014509	6.73	CHEMBL3218_CD22_-1.84625564909087	8.38	CHEMBL5966_IgG receptor FcRn large subunit p51_-2.02867357303652	12.88	CHEMBL5399_Pituitary adenylate cyclase-activating polypeptide type I receptor_-2.35410988198327	8.78
229	-0.423	DACARBAZINE	6816	MCF7	2.2e-05	CHEMBL1574179	Yes	No										CHEMBL3983_Dual specificity protein kinase TTK_6.84069733943405	7.05	CHEMBL5966_IgG receptor FcRn large subunit p51_2.77328431261896	12.88	CHEMBL5938_Serine/threonine-protein kinase PLK2_2.58451856987152	15.12	CHEMBL1991_Inhibitor of nuclear factor kappa B kinase beta subunit_2.00672846493872	8.87	CHEMBL4897_Serine/threonine-protein kinase PLK3_1.88893884469002	2.24	CHEMBL1784_Glucagon-like peptide receptor_1.59824106820531	3.13	CHEMBL5399_Pituitary adenylate cyclase-activating polypeptide type I receptor_1.53745757043226	8.78	CHEMBL3024_Serine/threonine-protein kinase PLK1_1.38257842358751	10.53	CHEMBL5293_Calcitonin gene-related peptide 1_1.23701633015953	31.11	CHEMBL4069_Corticotropin releasing factor receptor 2_1.07849186077955	2.49
230	-0.4227	AMITRIPTYLINE	5453	MCF7	1.28e-05	CHEMBL629	Yes	Yes										CHEMBL231_Histamine H1 receptor_23.11566437193	5.59	CHEMBL2056_Dopamine D1 receptor_15.0774328012717	6.51	CHEMBL1850_Dopamine D5 receptor_13.897527560417	3.4	CHEMBL4625_Apoptosis regulator Bcl-X_12.9790541272457	35.69	CHEMBL234_Dopamine D3 receptor_9.3682660570562	6.47	CHEMBL4860_Apoptosis regulator Bcl-2_8.92137096516792	34.2	CHEMBL2069_Thromboxane A2 receptor_8.01931587986305	2.14	CHEMBL6165_Urotensin-2_7.99418043787218	2.73	CHEMBL3817_Bcl2-antagonist of cell death (BAD)_6.39827755830059	27.16	CHEMBL1867_Alpha-2a adrenergic receptor_5.90305302493855	3.19
231	-0.4225	LANATOSIDE C	3852	MCF7	4e-06		notValid	Not Known										CHEMBL2120_Acidic fibroblast growth factor_65.285104144362	9.22	CHEMBL3107_Basic fibroblast growth factor_64.3523073613563	30.97	CHEMBL2933_Potassium-transporting ATPase alpha chain 2_39.1232460411236	3.05	CHEMBL3921_Heparanase_37.3355594330876	6.96	CHEMBL5807_Myelin-associated glycoprotein_36.4140876538902	2.56	CHEMBL4979_Sodium/glucose cotransporter 1_34.6516837399049	2.31	CHEMBL3305_Testis-specific androgen-binding protein_31.2757956081006	3.03	CHEMBL4531_Galectin-3_31.0206614411845	22.28	CHEMBL5378_P-selectin_29.4479814161724	5.61
232	-0.4224	ROFECOXIB	256	MCF7	1e-05	CHEMBL122	No	Yes										CHEMBL230_Cyclooxygenase-2_44.3061876040908	30	CHEMBL221_Cyclooxygenase-1_35.2031102880994	22	CHEMBL2517_Cathepsin F_6.55534799697098	8.45	CHEMBL3797_Serine-protein kinase ATM_4.84614846269481	26.21	CHEMBL4860_Apoptosis regulator Bcl-2_3.29391874878586	34.2	CHEMBL291_Phosphodiesterase 4C_2.89905270977134	2.68	CHEMBL5024_Serine-protein kinase ATR_1.81118291015006	0	CHEMBL4625_Apoptosis regulator Bcl-X_1.78023842093341	35.69	CHEMBL4677_Apoptosis regulator Bcl-W_-0.634055961237074	17.45	CHEMBL3817_Bcl2-antagonist of cell death (BAD)_-0.931840469761806	27.16
233	-0.4223	MYOSMINE	2199	HL60	2.74e-05	CHEMBL423429	Yes	No		MAPK14,								CHEMBL4465_Acyl coenzyme A:cholesterol acyltransferase 2_9.49101438697453	7.81	CHEMBL2722_Cytochrome P450 11B2_8.36802806459572	18.9	CHEMBL250_Platelet activating factor receptor_8.2496294477734	2.66	CHEMBL1908_Cytochrome P450 11B1_8.19288301039314	11.21	CHEMBL2525_Beta secretase 2_6.7308150379354	2.86	CHEMBL2492_Neuronal acetylcholine receptor protein alpha-7 subunit_5.84914172735872	0	CHEMBL5282_Cytochrome P450 2A6_4.52514357954776	8.18	CHEMBL1835_Thromboxane-A synthase_3.87160115750745	6.41	CHEMBL1075145_Transitional endoplasmic reticulum ATPase_3.6752237668912	11.81	CHEMBL5281_Cytochrome P450 2E1_3.40501239536211	31.27
234	-0.4223	IDAZOXAN	6465	MCF7	1.66e-05		Yes	Not Known	BMP4,									CHEMBL1916_Alpha-2c adrenergic receptor_44.1712738121852	7.59	CHEMBL3923_Nischarin_44.1554070600171	2.44	CHEMBL1867_Alpha-2a adrenergic receptor_43.8579732121678	3.19	CHEMBL1942_Alpha-2b adrenergic receptor_42.8300839885028	2.93	CHEMBL229_Alpha-1a adrenergic receptor_14.3716899379995	6.12	CHEMBL2203_Motilin receptor_10.7936789712192	0	CHEMBL214_Serotonin 1a (5-HT1a) receptor_10.3605646595052	2.72	CHEMBL223_Alpha-1d adrenergic receptor_6.40391994354018	11.12	CHEMBL1983_Serotonin 1d (5-HT1d) receptor_5.02840831288344	0
235	-0.422	THIORIDAZINE	6989	MCF7	1e-05	CHEMBL479	No	Yes										CHEMBL231_Histamine H1 receptor_33.8870136101155	5.59	CHEMBL2056_Dopamine D1 receptor_23.9945392062933	6.51	CHEMBL217_Dopamine D2 receptor_22.7608217717683	17.35	CHEMBL2035_Muscarinic acetylcholine receptor M5_19.7231657718446	2.4	CHEMBL234_Dopamine D3 receptor_18.4755322833211	6.47	CHEMBL1821_Muscarinic acetylcholine receptor M4_17.8788098526767	2.17	CHEMBL1941_Histamine H2 receptor_17.5031536513701	2.2	CHEMBL3371_Serotonin 6 (5-HT6) receptor_16.709096519842	0	CHEMBL3155_Serotonin 7 (5-HT7) receptor_13.7838307911801	2.29
236	-0.4212	FLUMETASONE	2551	HL60	9.8e-06		No	Not Known										CHEMBL2034_Glucocorticoid receptor_132.683157560234	45.76	CHEMBL3305_Testis-specific androgen-binding protein_29.6480215540842	3.03	CHEMBL332_Matrix metalloproteinase-1_28.7917032556914	27.47	CHEMBL208_Progesterone receptor_22.8910006923929	21.65	CHEMBL1994_Mineralocorticoid receptor_20.3071473227832	10.81	CHEMBL1856_Steroid 5-alpha-reductase 2_11.8164467277345	2.18	CHEMBL3746_11-beta-hydroxysteroid dehydrogenase 2_9.26637775176442	27.69	CHEMBL1871_Androgen Receptor_8.63954459254964	16.87	CHEMBL1787_Steroid 5-alpha-reductase 1_6.81813573283758	19.01	CHEMBL2933_Potassium-transporting ATPase alpha chain 2_6.12121264218037	3.05
237	-0.4209	1,5-ISOQUINOLINEDIOL	543	HL60	0.0001	CHEMBL338314	No	No										CHEMBL5145_Serine/threonine-protein kinase B-raf_3.45080607584509	3.36	CHEMBL3616_Protein kinase C eta_2.25001142452332	7.17	CHEMBL6030_Eukaryotic translation initiation factor 2-alpha kinase 3_2.19245285396515	19	CHEMBL3045_Protein kinase C beta_2.17579886825859	13.67	CHEMBL2938_Protein kinase C gamma_1.74322129604357	7.13	CHEMBL3582_Protein kinase C epsilon_1.58755314892997	17.53	CHEMBL3105_Poly [ADP-ribose] polymerase-1_1.45618081894578	33.3	CHEMBL2147_Serine/threonine-protein kinase PIM1 _0.845149374439596	34.1	CHEMBL2996_Protein kinase C delta_0.727721579856341	15.74	CHEMBL5719_Cell division protein kinase 8_0.5834387269638	2.79
238	-0.4208	PNU-0230031	4288	PC3	1e-05		Yes	Not Known										CHEMBL4036_Cyclin-dependent kinase 5_14.9674900172063	22.31	CHEMBL3836_LIM domain kinase 1_14.3570210398611	2.47	CHEMBL2815_Nerve growth factor receptor Trk-A_12.4938923230273	2.66	CHEMBL4898_Neurotrophic tyrosine kinase receptor type 2_11.9939198611124	24.5	CHEMBL258_Tyrosine-protein kinase LCK_11.4982008184323	21.71	CHEMBL2959_Tyrosine-protein kinase ITK/TSK _11.4185634252318	9.43	CHEMBL1862_Tyrosine-protein kinase ABL_9.46245325283956	10.17	CHEMBL2068_Ephrin type-A receptor 2_9.04191521815963	6.57	CHEMBL4722_Serine/threonine-protein kinase Aurora-A_9.01283642646662	10.03	CHEMBL3835_Serine/threonine-protein kinase NEK2_8.93913623093767	6.82
239	-0.4207	PHENOXYBENZAMINE	5248	MCF7	1.18e-05	CHEMBL753	No	Yes										CHEMBL2167_Transforming protein p21/H-Ras-1 _10.5442328850414	12.33	CHEMBL1817_Erythropoietin receptor_10.2914672586073	11.34	CHEMBL1878_Calcium sensing receptor_5.71069939982868	0	CHEMBL1855_Gonadotropin-releasing hormone receptor_5.39350926606182	6.93	CHEMBL4618_Leukotriene A4 hydrolase_2.49945916546091	7.19	CHEMBL4616_Ghrelin receptor_2.35063212864625	2.83	CHEMBL3979_Peroxisome proliferator-activated receptor delta_1.87204281950292	9.63	CHEMBL1824_Receptor protein-tyrosine kinase erbB-2_1.85620438016115	16.4	CHEMBL5916_Membrane-bound transcription factor site-1 protease_1.8118888942649	2.68	CHEMBL4342_Group X secretory phospholipase A2_1.11063331877611	2.9
240	-0.4207	TANESPIMYCIN	6966	MCF7	1e-06		No	Not Known										CHEMBL4303_Heat shock protein HSP 90-beta_147.241709939353	9.66	CHEMBL3880_Heat shock protein HSP 90-alpha_113.670397075954	25.14	CHEMBL3142_DNA-dependent protein kinase_49.7159338277169	3.69	CHEMBL1902_FK506-binding protein 1A_26.1727405748866	11.57	CHEMBL1697668_Solute carrier organic anion transporter family member 1B1_25.7312741470935	0	CHEMBL4445_Serine/threonine protein phosphatase 2B catalytic subunit, alpha isoform_16.6515206257539	6.26	CHEMBL1824_Receptor protein-tyrosine kinase erbB-2_11.9867839173788	16.4	CHEMBL1743121_Solute carrier organic anion transporter family member 1B3_10.9385980099998	7.43	CHEMBL1250378_Splicing factor 3B subunit 3_6.50995149974997	8.34	CHEMBL3045_Protein kinase C beta_3.55888719259751	13.67
241	-0.4204	WORTMANNIN	6202	HL60	1e-08	CHEMBL295038	No	No	TBX5,INHBA,									CHEMBL4005_PI3-kinase p110-alpha subunit_71.680382194891	6.43	CHEMBL2842_FK506 binding protein 12_58.0129107673037	12.73	CHEMBL2428_Myosin light chain kinase, smooth muscle_17.9101564574448	2	CHEMBL4302_P-glycoprotein 1_10.3014532667981	36.03	CHEMBL4465_Acyl coenzyme A:cholesterol acyltransferase 2_10.0070674832298	7.81	CHEMBL1978_Cytochrome P450 19A1_9.1271957406873	24.35	CHEMBL2899_Brain adenylate cyclase 1_9.103173635308	8.31	CHEMBL237_Kappa opioid receptor_5.89157130198595	6.17	CHEMBL1250378_Splicing factor 3B subunit 3_4.7078944748234	8.34	CHEMBL3142_DNA-dependent protein kinase_4.54179733911899	3.69
242	-0.4203	ETHOXYQUIN	3764	PC3	1.84e-05	CHEMBL172064	Yes	No										CHEMBL208_Progesterone receptor_33.0235594636848	21.65	CHEMBL2034_Glucocorticoid receptor_22.617155859865	45.76	CHEMBL1871_Androgen Receptor_16.2865430715687	16.87	CHEMBL1994_Mineralocorticoid receptor_9.89114161578661	10.81	CHEMBL1919_Voltage-gated calcium channel alpha2/delta subunit 1_2.98313069398517	7.1	CHEMBL3896_Voltage-gated calcium channel alpha2/delta subunit 2_1.26913604139311	0	CHEMBL2073_Tyrosine-protein kinase YES_0.266451926359258	2.58	CHEMBL290_Phosphodiesterase 3B_-0.0591196014842161	2.44	CHEMBL241_Phosphodiesterase 3A_-0.506603595828594	0	CHEMBL3706_ADAM17_-1.27660449252524	11.77
243	-0.4203	TANESPIMYCIN	4442	PC3	1e-06		No	Not Known										CHEMBL4303_Heat shock protein HSP 90-beta_147.241709939353	9.66	CHEMBL3880_Heat shock protein HSP 90-alpha_113.670397075954	25.14	CHEMBL3142_DNA-dependent protein kinase_49.7159338277169	3.69	CHEMBL1902_FK506-binding protein 1A_26.1727405748866	11.57	CHEMBL1697668_Solute carrier organic anion transporter family member 1B1_25.7312741470935	0	CHEMBL4445_Serine/threonine protein phosphatase 2B catalytic subunit, alpha isoform_16.6515206257539	6.26	CHEMBL1824_Receptor protein-tyrosine kinase erbB-2_11.9867839173788	16.4	CHEMBL1743121_Solute carrier organic anion transporter family member 1B3_10.9385980099998	7.43	CHEMBL1250378_Splicing factor 3B subunit 3_6.50995149974997	8.34	CHEMBL3045_Protein kinase C beta_3.55888719259751	13.67
244	-0.4201	METFORMIN	5487	MCF7	2.42e-05	CHEMBL1431	Yes	Yes										CHEMBL2781_Sodium/hydrogen exchanger 1_14.9760517016941	6.32	CHEMBL244_Coagulation factor X_9.80943254280859	10.27	CHEMBL204_Thrombin_8.80020369867454	8.24	CHEMBL4123_Neurotensin receptor 1_5.79878291075866	0	CHEMBL3286_Urokinase-type plasminogen activator_5.79874679278491	19.68	CHEMBL3795_Melanocortin receptor 1_5.41622623455453	2.52	CHEMBL259_Melanocortin receptor 4_5.22791899424215	2.6	CHEMBL4644_Melanocortin receptor 3_4.96123597176362	2.86	CHEMBL1801_Plasminogen_4.6730423419956	15.3	CHEMBL2514_Neurotensin receptor 2_4.3825372500865	3.1
245	-0.42	TRIMETHYLCOLCHICINIC ACID	2802	MCF7	1.16e-05		No	Not Known										CHEMBL1915_Tubulin beta-1 chain_22.8105356818055	2.79	CHEMBL3559_Steryl-sulfatase precursor_14.1807255778474	2.99	CHEMBL2056_Dopamine D1 receptor_8.32076957838742	6.51	CHEMBL4081_Coagulation factor III_7.3641219968177	12.18	CHEMBL4247_ALK tyrosine kinase receptor_6.15404848768006	7.95	CHEMBL3004_Multidrug resistance-associated protein 1_5.79766696490247	24.97	CHEMBL220_Acetylcholinesterase_4.89124616315251	19.12	CHEMBL2002_Inosine-5'-monophosphate dehydrogenase 2_2.73596059878744	11.6	CHEMBL1869_Ornithine decarboxylase_2.70703231506599	26.5	CHEMBL217_Dopamine D2 receptor_1.77001041927574	17.35
246	-0.4198	AZACITIDINE	3348	MCF7	1.64e-05	CHEMBL1489	No	Yes										CHEMBL1997_Equilibrative nucleoside transporter 1_51.1091253121563	11.42	CHEMBL4398_Purinergic receptor P2Y2_44.5143641798895	2.3	CHEMBL4714_Pyrimidinergic receptor P2Y6_40.4523350624327	2.54	CHEMBL226_Adenosine A1 receptor_38.8973604166797	5.75	CHEMBL2123_Pyrimidinergic receptor P2Y4_38.7241600837692	4.2	CHEMBL1822_Inosine-5'-monophosphate dehydrogenase 1_37.544187744221	8.34	CHEMBL256_Adenosine A3 receptor_37.1775157275839	11.76	CHEMBL3575_RNase L_34.5540353315092	0	CHEMBL3589_Adenosine kinase_33.8712494093489	7.02	CHEMBL2284_Glyceraldehyde-3-phosphate dehydrogenase liver_33.2335348921873	19.38
247	-0.4196	MITOXANTRONE	3232	MCF7	7.8e-06	CHEMBL58	No	Yes	CXCR4,									CHEMBL1806_DNA topoisomerase II alpha_19.0274880815659	19.17	CHEMBL3623_Quinone reductase 1)_7.38033208246081	35.97	CHEMBL1743127_Multidrug and toxin extrusion protein 2_6.35944728207981	3.59	CHEMBL1957_Insulin-like growth factor I receptor_2.74255418518728	39.7	CHEMBL203_Epidermal growth factor receptor erbB1_2.62752882492784	30.14	CHEMBL2916_Telomerase reverse transcriptase_2.4464232862507	17.42	CHEMBL1743126_Multidrug and toxin extrusion protein 1_2.12504367588775	3.39	CHEMBL1841_Tyrosine-protein kinase FYN_1.89631173923953	6.05	CHEMBL4860_Apoptosis regulator Bcl-2_0.666148763297553	34.2	CHEMBL210_Beta-2 adrenergic receptor_0.449278061729882	4.74
248	-0.4194	TRICHOSTATIN A	5065	PC3	1e-07	CHEMBL99	Yes	No	CXCR4,									CHEMBL1865_Histone deacetylase 6_27.7474473512865	2.45	CHEMBL5103_Histone deacetylase 10_24.577154434188	8.39	CHEMBL325_Histone deacetylase 1_24.1786271951108	19.86	CHEMBL3192_Histone deacetylase 8_23.4870496141143	3.1	CHEMBL1937_Histone deacetylase 2_22.6222377736895	12.15	CHEMBL4145_Histone deacetylase 9_22.6013173213995	2.76	CHEMBL3310_Histone deacetylase 11_21.5748199271409	2.99	CHEMBL2563_Histone deacetylase 5_20.9968304775717	12.34	CHEMBL2716_Histone deacetylase 7_20.3608739038931	2.79	CHEMBL1829_Histone deacetylase 3_17.9687313901685	6.83
249	-0.4188	PROPIDIUM IODIDE	6277	MCF7	6e-06	CHEMBL332935	notValid	No										CHEMBL220_Acetylcholinesterase_43.4203006088323	19.12	CHEMBL1914_Butyrylcholinesterase_28.2577590410284	12.05	CHEMBL2916_Telomerase reverse transcriptase_15.9579056604915	17.42	CHEMBL1741179_Probable DNA dC->dU-editing enzyme APOBEC-3A_6.93144942886746	0	CHEMBL1741217_DNA dC->dU-editing enzyme APOBEC-3G_5.12192879833571	3.1	CHEMBL1981_Insulin receptor_3.60274967464809	14.64	CHEMBL2778_Ileal bile acid transporter_3.211176458041	7.23	CHEMBL3959_Quinone reductase 2_2.33633785679593	11.48	CHEMBL245_Muscarinic acetylcholine receptor M3_0.36781850613169	2.96	CHEMBL2408_Cytochrome P450 2C18_-0.854710339308037	2.5
250	-0.4187	GALLAMINE TRIETHIODIDE	5735	PC3	4.4e-06	CHEMBL360055	notValid	Yes		INHBA,								CHEMBL2778_Ileal bile acid transporter_11.5708020145767	7.23	CHEMBL220_Acetylcholinesterase_10.3957001389299	19.12	CHEMBL232_Alpha-1b adrenergic receptor_5.78250440932365	14.08	CHEMBL3911_Leukotriene B4 receptor 1_5.37396596238359	2.49	CHEMBL3157_Bradykinin B2 receptor_4.77387197447125	6.2	CHEMBL229_Alpha-1a adrenergic receptor_4.33290368182639	6.12	CHEMBL223_Alpha-1d adrenergic receptor_3.93248437472087	11.12	CHEMBL3474_Phospholipase A2 group IIA_3.12146003195786	6.16	CHEMBL4426_Phospholipase A2 group 1B_2.05310634299293	7.43	CHEMBL286_Renin_1.92053791802267	18.93
251	-0.418	CO-DERGOCRINE MESILATE	2136	HL60	6.4e-06		No	Not Known		MAPK14,								CHEMBL1833_Serotonin 2b (5-HT2b) receptor_52.3322019148463	0	CHEMBL1942_Alpha-2b adrenergic receptor_47.8482432044877	2.93	CHEMBL1916_Alpha-2c adrenergic receptor_46.2866670662546	7.59	CHEMBL2056_Dopamine D1 receptor_42.5385752612997	6.51	CHEMBL1867_Alpha-2a adrenergic receptor_40.9576196752216	3.19	CHEMBL233_Mu opioid receptor_33.1870838242014	9.17	CHEMBL223_Alpha-1d adrenergic receptor_31.6873454139853	11.12	CHEMBL340_Cytochrome P450 3A4_31.3637762013462	27.7	CHEMBL224_Serotonin 2a (5-HT2a) receptor_30.7624834353798	2.76	CHEMBL225_Serotonin 2c (5-HT2c) receptor_29.2411331130197	3.39
252	-0.418	SOLASODINE	3924	MCF7	9.6e-06		Yes	Not Known	MEF2C,									CHEMBL3522_Cytochrome P450 17A1_69.0216799633619	11.47	CHEMBL3305_Testis-specific androgen-binding protein_60.0324658051172	3.03	CHEMBL1856_Steroid 5-alpha-reductase 2_46.7869270677276	2.18	CHEMBL1871_Androgen Receptor_39.0968429613081	16.87	CHEMBL4931_3-beta-hydroxysteroid-delta(8),delta(7)-isomerase_38.0092665612019	16.29	CHEMBL1787_Steroid 5-alpha-reductase 1_35.2944844578033	19.01	CHEMBL287_Sigma opioid receptor_33.6967454304229	5.75	CHEMBL5347_Glucose-6-phosphate 1-dehydrogenase_32.6126213175462	23.41	CHEMBL2808_LXR-alpha_28.88198871507	10.09	CHEMBL5409_G-protein coupled bile acid receptor 1_27.2655500506674	4.3
253	-0.4179	THEOBROMINE	3334	MCF7	2.22e-05		No	Not Known	NKX2-5,									CHEMBL255_Adenosine A2b receptor_16.5814195485979	11.38	CHEMBL5147_Ephrin type-B receptor 4_11.0926791494102	2.68	CHEMBL1827_Phosphodiesterase 5A_7.14597161136707	2.09	CHEMBL251_Adenosine A2a receptor_6.57936241295332	5.46	CHEMBL2073_Tyrosine-protein kinase YES_6.23640164658635	2.58	CHEMBL3476_Inhibitor of nuclear factor kappa B kinase alpha subunit_6.14412108964912	13.14	CHEMBL1825_TNF-alpha_4.17627081091954	35.95	CHEMBL5810_Ephrin type-A receptor 1_3.73680691918182	2.47	CHEMBL1991_Inhibitor of nuclear factor kappa B kinase beta subunit_3.36293410044253	8.87	CHEMBL5072_Ephrin type-B receptor 1_3.15108131292591	4.2
254	-0.4177	PRESTWICK-1084	6767	MCF7	1.62e-05	CHEMBL517040	No	No	BMP1,									CHEMBL2034_Glucocorticoid receptor_21.9162538492016	45.76	CHEMBL1978_Cytochrome P450 19A1_13.2163519971081	24.35	CHEMBL206_Estrogen receptor alpha_10.4210513768917	21	CHEMBL1902_FK506-binding protein 1A_9.30048198242904	11.57	CHEMBL242_Estrogen receptor beta_7.40121019032866	23.19	CHEMBL215_Arachidonate 5-lipoxygenase_6.22607584106854	8.28	CHEMBL3305_Testis-specific androgen-binding protein_5.74870378946491	3.03	CHEMBL1871_Androgen Receptor_4.8826036706562	16.87	CHEMBL1994_Mineralocorticoid receptor_4.373631373438	10.81	CHEMBL4302_P-glycoprotein 1_4.15812625943983	36.03
255	-0.4175	ANISOMYCIN	5364	MCF7	1.5e-05	CHEMBL423192	No	No		DKK1,								CHEMBL4302_P-glycoprotein 1_10.5724047592795	36.03	CHEMBL3218_CD22_9.93793158945471	8.38	CHEMBL1255126_Protein Mdm4_2.31615711990113	7.05	CHEMBL3663_Growth factor receptor-bound protein 2_0.833657014263374	11.95	CHEMBL4465_Acyl coenzyme A:cholesterol acyltransferase 2_0.291557668559056	7.81	CHEMBL3192_Histone deacetylase 8_0.0863705122475036	3.1	CHEMBL5916_Membrane-bound transcription factor site-1 protease_0.037135020831057	2.68	CHEMBL4633_Voltage-gated potassium channel subunit Kv1.3_-0.557442731800117	8.84	CHEMBL1901_Cholecystokinin A receptor_-0.770874704854932	7.74
256	-0.4175	CLOFILIUM TOSYLATE	6830	MCF7	7.8e-06	CHEMBL9484	No	No										CHEMBL3816_Cytosolic phospholipase A2_15.295516682457	31.39	CHEMBL2955_Sphingosine 1-phosphate receptor Edg-5_14.2173780353099	2.52	CHEMBL3230_Sphingosine 1-phosphate receptor Edg-6_11.5504333084098	0	CHEMBL3514_LDL-associated phospholipase A2_10.8868462509726	6.46	CHEMBL2243_Anandamide amidohydrolase_9.33707258866431	10.89	CHEMBL220_Acetylcholinesterase_8.72393779265735	19.12	CHEMBL3892_Sphingosine 1-phosphate receptor Edg-3 _7.90049972352138	18.41	CHEMBL2274_Sphingosine 1-phosphate receptor Edg-8_7.7937417762434	0	CHEMBL3911_Leukotriene B4 receptor 1_6.95438882853108	2.49	CHEMBL3023_Sphingosine kinase 2_6.77681007515377	8.15
257	-0.4173	CICLOHEXIMIDE	2723	HL60	1.42e-05		No	Not Known	MEF2C,									CHEMBL1902_FK506-binding protein 1A_20.1534900704517	11.57	CHEMBL3092_Cathepsin E_6.78143212901777	2.39	CHEMBL4445_Serine/threonine protein phosphatase 2B catalytic subunit, alpha isoform_6.17594278201605	6.26	CHEMBL2136_Pepsinogen C_5.3719080941522	0	CHEMBL1697668_Solute carrier organic anion transporter family member 1B1_2.90170381837252	0	CHEMBL2581_Cathepsin D_2.84225893275536	24.55	CHEMBL1250378_Splicing factor 3B subunit 3_2.51403404752285	8.34	CHEMBL2075_Cyclophilin B_2.2092592027137	17.12	CHEMBL1832_Calcitonin receptor_2.00262550330899	2.58	CHEMBL3192_Histone deacetylase 8_1.81987706107994	3.1
258	-0.4173	5194442	6558	MCF7	2e-05		notFound	Not Known										CHEMBL1741213_Sentrin-specific protease 7_35.5058356467567	2.73	CHEMBL4361_Induced myeloid leukemia cell differentiation protein Mcl-1_35.3559578201007	23.09	CHEMBL1741215_Sentrin-specific protease 6_31.6362907303683	8.34	CHEMBL1741207_Sentrin-specific protease 8_29.888756129677	3.1	CHEMBL1741176_X-box-binding protein 1_23.8404694110504	21.69	CHEMBL2635_Dual specificity protein phosphatase 3_20.2890280617197	12.76	CHEMBL3236_Protein-tyrosine phosphatase G1_15.7573276518926	7.64
259	-0.4173	OXEDRINE	6798	MCF7	2.4e-05	CHEMBL33720	No	No										CHEMBL246_Beta-3 adrenergic receptor_24.0112910950607	10.23	CHEMBL210_Beta-2 adrenergic receptor_23.927522202371	4.74	CHEMBL213_Beta-1 adrenergic receptor_21.7124310004268	8.96	CHEMBL4894_Galanin receptor 1_7.27029225671714	0	CHEMBL5399_Pituitary adenylate cyclase-activating polypeptide type I receptor_4.85080645858265	8.78	CHEMBL3176_Galanin receptor 2_4.38780264575935	18.43	CHEMBL3218_CD22_3.78533155238803	8.38	CHEMBL1784_Glucagon-like peptide receptor_3.46166201765803	3.13	CHEMBL3091_Neurotensin receptor 3_3.25415615609716	22.92	CHEMBL2382_Calpain 2_3.21397660806129	24.5
260	-0.4173	SIROLIMUS	6981	MCF7	1e-07		notValid	Not Known										CHEMBL1902_FK506-binding protein 1A_198.163784471026	11.57	CHEMBL2842_FK506 binding protein 12_121.941941385613	12.73	CHEMBL1697668_Solute carrier organic anion transporter family member 1B1_71.2552399997896	0	CHEMBL4302_P-glycoprotein 1_59.6233795888628	36.03	CHEMBL4445_Serine/threonine protein phosphatase 2B catalytic subunit, alpha isoform_51.215045465065	6.26	CHEMBL1781868_Programmed cell death protein 4_50.2243283389885	10.45	CHEMBL4848_Eukaryotic translation initation factor_41.6549702883272	10.27	CHEMBL1250378_Splicing factor 3B subunit 3_27.2676064028622	8.34	CHEMBL4050_FK506 binding protein 4_26.1280851147978	16.18
261	-0.4173	PNU-0251126	7390	PC3	1e-06		Yes	Not Known										CHEMBL4036_Cyclin-dependent kinase 5_13.5008374699628	22.31	CHEMBL2068_Ephrin type-A receptor 2_9.0792157034049	6.57	CHEMBL258_Tyrosine-protein kinase LCK_8.11847411731806	21.71	CHEMBL3836_LIM domain kinase 1_7.79867435753736	2.47	CHEMBL4722_Serine/threonine-protein kinase Aurora-A_6.98947708937208	10.03	CHEMBL4959_Gastrin releasing peptide receptor_5.85271206500509	0	CHEMBL1906_Serine/threonine-protein kinase RAF_5.35754990497944	15.88	CHEMBL1862_Tyrosine-protein kinase ABL_4.6186687800941	10.17	CHEMBL5364_Serine/threonine protein kinase NLK_4.53203994471853	2.65	CHEMBL1697671_Placenta growth factor_4.24337949410699	7.2
262	-0.4171	ARECOLINE	5423	MCF7	1.7e-05	CHEMBL7303	Yes	No										CHEMBL216_Muscarinic acetylcholine receptor M1_13.2115194116724	3.61	CHEMBL1821_Muscarinic acetylcholine receptor M4_11.2891032624294	2.17	CHEMBL2035_Muscarinic acetylcholine receptor M5_10.5836855050113	2.4	CHEMBL231_Histamine H1 receptor_6.11493527612744	5.59	CHEMBL245_Muscarinic acetylcholine receptor M3_5.97633579860371	2.96	CHEMBL211_Muscarinic acetylcholine receptor M2_4.33999696000268	5.79	CHEMBL4267_TGF-beta receptor type II_0.511937501988646	21.63	CHEMBL229_Alpha-1a adrenergic receptor_0.139365614416763	6.12	CHEMBL232_Alpha-1b adrenergic receptor_-0.451495625643199	14.08	CHEMBL4068_Chymase_-0.519117131910886	8.02
263	-0.4168	ETHAVERINE	3037	HL60	9.2e-06	CHEMBL1555736	No	No	NRG1,									CHEMBL290_Phosphodiesterase 3B_24.9901585370469	2.44	CHEMBL4409_Phosphodiesterase 10A_24.751091110745	0	CHEMBL241_Phosphodiesterase 3A_21.8954897658182	0	CHEMBL1827_Phosphodiesterase 5A_10.1958960705264	2.09	CHEMBL203_Epidermal growth factor receptor erbB1_4.39376348950548	30.14	CHEMBL288_Phosphodiesterase 4D_4.02458242363451	2.3	CHEMBL279_Vascular endothelial growth factor receptor 2_2.78691197864912	20.01	CHEMBL1913_Platelet-derived growth factor receptor beta_1.99608559607417	27.11	CHEMBL2634_Tyrosine-protein kinase CSK_1.86561074112381	16.38	CHEMBL5479_Hepatocyte growth factor_0.891220173151316	20.73
264	-0.4168	CARBAMAZEPINE	835	MCF7	1e-07	CHEMBL108	Yes	Yes										CHEMBL1790_Vasopressin V2 receptor_1.62628898160008	2.73	CHEMBL2049_Oxytocin receptor_0.157814562933997	6.86	CHEMBL2104_P2X purinoceptor 4_0.102439883748806	2.45	CHEMBL1889_Vasopressin V1a receptor_-0.875950062231833	6.17	CHEMBL4644_Melanocortin receptor 3_-1.26395171314184	2.86	CHEMBL298_Cholecystokinin B receptor_-1.49003956331999	3.08	CHEMBL4608_Melanocortin receptor 5_-1.67865321698379	15.65	CHEMBL1804_Somatostatin receptor 2_-1.82263738640034	2.27	CHEMBL1917_Somatostatin receptor 1_-2.29758679453069	0	CHEMBL4015_C-C chemokine receptor type 2_-2.53809369118411	6.54
265	-0.4167	ANABASINE	6074	MCF7	2.46e-05	CHEMBL280963	Yes	No										CHEMBL2492_Neuronal acetylcholine receptor protein alpha-7 subunit_13.8367523464218	0	CHEMBL5366_Poly [ADP-ribose] polymerase 2_12.0333599108088	2.58	CHEMBL4428_Prostaglandin I2 synthase_6.94567990651829	22.04	CHEMBL3105_Poly [ADP-ribose] polymerase-1_5.98845595383092	33.3	CHEMBL286_Renin_4.52621614844821	18.93	CHEMBL4306_Voltage-gated potassium channel subunit Kv1.5_4.20450853250206	7.43	CHEMBL1855_Gonadotropin-releasing hormone receptor_3.79065326043246	6.93	CHEMBL1835_Thromboxane-A synthase_2.62412745001815	6.41	CHEMBL3795_Melanocortin receptor 1_2.13218996933939	2.52	CHEMBL4465_Acyl coenzyme A:cholesterol acyltransferase 2_1.89237831254973	7.81
266	-0.4167	SCRIPTAID	6919	PC3	1e-05	CHEMBL96051	No	No	PDGFRA,									CHEMBL5103_Histone deacetylase 10_23.3066194482595	8.39	CHEMBL3192_Histone deacetylase 8_21.278772181101	3.1	CHEMBL325_Histone deacetylase 1_20.7776970232558	19.86	CHEMBL4145_Histone deacetylase 9_20.1910476070304	2.76	CHEMBL1829_Histone deacetylase 3_17.6725447720283	6.83	CHEMBL2563_Histone deacetylase 5_17.0076875737372	12.34	CHEMBL2716_Histone deacetylase 7_16.8688245211383	2.79	CHEMBL1865_Histone deacetylase 6_16.5799917523573	2.45	CHEMBL1937_Histone deacetylase 2_15.9868954050611	12.15	CHEMBL3524_Histone deacetylase 4_11.3322542902463	12.45
267	-0.4167	AG-012559	6920	PC3	1e-05		Yes	Not Known	PDGFRA,									CHEMBL301_Cyclin-dependent kinase 2_16.7382382666709	22.07	CHEMBL4722_Serine/threonine-protein kinase Aurora-A_14.5280271588525	10.03	CHEMBL5469_Protein tyrosine kinase 2 beta_13.7801812610474	29.69	CHEMBL1862_Tyrosine-protein kinase ABL_13.0219131395276	10.17	CHEMBL2185_Serine/threonine-protein kinase Aurora-B_12.2963436517874	6.29	CHEMBL4525_Serine/threonine-protein kinase 17A_12.1920720784616	7.3	CHEMBL4630_Serine/threonine-protein kinase Chk1 _11.9161909123218	17.17	CHEMBL3778_Interleukin-1 receptor-associated kinase 4_10.7764019009773	2.79	CHEMBL1974_Tyrosine-protein kinase receptor FLT3_10.4734529213491	3.72	CHEMBL262_Glycogen synthase kinase-3 beta_10.3379561634135	21.49
268	-0.4164	HYDRASTININE	5494	MCF7	1.64e-05	CHEMBL1623232	Yes	No										CHEMBL2056_Dopamine D1 receptor_23.157298542909	6.51	CHEMBL4081_Coagulation factor III_23.1511847828884	12.18	CHEMBL1850_Dopamine D5 receptor_16.653628301842	3.4	CHEMBL217_Dopamine D2 receptor_6.34254944508081	17.35	CHEMBL214_Serotonin 1a (5-HT1a) receptor_5.28087840405883	2.72	CHEMBL344_Melanin-concentrating hormone receptor 1_4.83778495663869	0	CHEMBL1916_Alpha-2c adrenergic receptor_4.0885756311937	7.59	CHEMBL211_Muscarinic acetylcholine receptor M2_3.61307104047987	5.79	CHEMBL2203_Motilin receptor_3.05072070009392	0
269	-0.4164	BETAXOLOL	5669	MCF7	1.16e-05	CHEMBL1201274	Yes	Yes										CHEMBL213_Beta-1 adrenergic receptor_47.6178517604559	8.96	CHEMBL210_Beta-2 adrenergic receptor_45.9880704052595	4.74	CHEMBL246_Beta-3 adrenergic receptor_44.3483387218375	10.23	CHEMBL1878_Calcium sensing receptor_11.6917312767674	0	CHEMBL4302_P-glycoprotein 1_9.26180950747262	36.03	CHEMBL289_Cytochrome P450 2D6_7.41967422788268	5.58	CHEMBL4777_Neuropeptide Y receptor type 1_4.86412476813427	6.79	CHEMBL4394_Sphingosine kinase 1_4.77623223563772	6.49	CHEMBL5203_dUTP pyrophosphatase_4.44531358108469	15.9	CHEMBL3218_CD22_1.81071746743832	8.38
270	-0.4163	ASTEMIZOLE	4471	PC3	8.8e-06	CHEMBL296419	No	No										CHEMBL231_Histamine H1 receptor_31.1595910355788	5.59	CHEMBL344_Melanin-concentrating hormone receptor 1_25.5679977251031	0	CHEMBL240_HERG_13.8307933455336	8.45	CHEMBL1941_Histamine H2 receptor_9.0189954710469	2.2	CHEMBL5649_Prokineticin receptor 1_7.26430079972958	2.86	CHEMBL4641_Voltage-gated T-type calcium channel alpha-1G subunit_7.0025505462444	22.69	CHEMBL217_Dopamine D2 receptor_6.57146738743809	17.35	CHEMBL1792_Somatostatin receptor 5_5.52569437546432	2.68	CHEMBL2457_Arachidonate 15-lipoxygenase, type II_3.21573122448052	9.14	CHEMBL6031_Histone-lysine N-methyltransferase, H3 lysine-9 specific 5_2.75540269964961	2.58
271	-0.4162	FULVESTRANT	6965	MCF7	1e-06	CHEMBL1712246	notValid	No										CHEMBL3751_Estrogen-related receptor beta_61.7744354095234	8.61	CHEMBL3429_Estrogen-related receptor alpha_59.092791149934	3.23	CHEMBL1871_Androgen Receptor_50.9933628548723	16.87	CHEMBL206_Estrogen receptor alpha_45.8019011048841	21	CHEMBL3305_Testis-specific androgen-binding protein_42.4631273503521	3.03	CHEMBL3559_Steryl-sulfatase precursor_40.9408991685105	2.99	CHEMBL3181_Estradiol 17-beta-dehydrogenase 1_38.3929386242516	14.94	CHEMBL242_Estrogen receptor beta_36.7264129753896	23.19	CHEMBL1787_Steroid 5-alpha-reductase 1_15.6569516565342	19.01	CHEMBL2034_Glucocorticoid receptor_15.3673584811811	45.76
272	-0.4159	CEFOTIAM	6762	PC3	7.2e-06		No	Not Known		MAPK14,								__0	0	CHEMBL1641348_Solute carrier family 22 member 8_56.8868494634783	22.41	CHEMBL1641347_Solute carrier family 22 member 6_50.7438385942504	18.15	CHEMBL4068_Chymase_19.1212707520624	8.02	CHEMBL248_Leukocyte elastase_17.0107163700426	0	CHEMBL2219_Protein-tyrosine phosphatase LC-PTP_5.97334240862189	2.79	CHEMBL2316_Granzyme B_3.72345657228558	7.1	CHEMBL1993_DNA (cytosine-5)-methyltransferase 1_2.74565012698305	13.64
273	-0.4158	PIVAMPICILLIN	2945	HL60	8.6e-06		No	Not Known	TNNT2,									CHEMBL248_Leukocyte elastase_31.9682908134952	0	CHEMBL4198_Inhibitor of apoptosis protein 3_22.3801759666428	22.36	CHEMBL5462_Baculoviral IAP repeat-containing protein 2_17.6373231013216	21.13	CHEMBL5966_IgG receptor FcRn large subunit p51_9.14685364340469	12.88	CHEMBL5335_Baculoviral IAP repeat-containing protein 3_6.53273863767773	28.12	CHEMBL1641348_Solute carrier family 22 member 8_5.86097617505196	22.41	CHEMBL3092_Cathepsin E_4.2411143067041	2.39	CHEMBL2581_Cathepsin D_3.84680680101649	24.55	CHEMBL1641347_Solute carrier family 22 member 6_3.37356595925482	18.15
274	-0.4156	TOLBUTAMIDE	3886	MCF7	1.48e-05	CHEMBL782	No	Yes										CHEMBL2069_Thromboxane A2 receptor_18.6451281243611	2.14	CHEMBL4625_Apoptosis regulator Bcl-X_14.4062755781412	35.69	CHEMBL1836_Prostanoid EP4 receptor_12.324194635079	2.04	CHEMBL4860_Apoptosis regulator Bcl-2_11.3132481282247	34.2	CHEMBL4607_Angiotensin II type 2 (AT-2) receptor_9.78487851661624	15.21	CHEMBL3898_Bone morphogenetic protein 1_9.32838099326456	7.14	CHEMBL3975_Fructose-1,6-bisphosphatase_8.10940487626243	25.12	CHEMBL3359_Formyl peptide receptor 1_7.58228849558706	13.81	CHEMBL227_Angiotensin II type 1 receptor_7.40315907020547	6.43	CHEMBL333_Matrix metalloproteinase-2_6.24772814775759	47.01
275	-0.4156	RICININE	6206	MCF7	2.44e-05	CHEMBL1329957	Yes	No										CHEMBL5137_Metabotropic glutamate receptor 2_8.06720140596502	12.83	CHEMBL3587_Dual specificity mitogen-activated protein kinase kinase 1_7.04667828298403	23.57	CHEMBL4409_Phosphodiesterase 10A_5.57650537730071	0	CHEMBL3004_Multidrug resistance-associated protein 1_4.56694259597048	24.97	CHEMBL2276_c-Jun N-terminal kinase 1_4.37375069314374	32.22	CHEMBL4179_c-Jun N-terminal kinase 2_3.29400650904214	14.19	CHEMBL2002_Inosine-5'-monophosphate dehydrogenase 2_2.13190929856862	11.6	CHEMBL3429_Estrogen-related receptor alpha_2.00651936484834	3.23	CHEMBL267_Tyrosine-protein kinase SRC_1.52788875041164	24.45	CHEMBL1957_Insulin-like growth factor I receptor_1.23389223475932	39.7
276	-0.4155	ACETYLSALICYLSALICYLIC ACID	2223	MCF7	1.34e-05	CHEMBL350343	No	No	TGFB1,									CHEMBL335_Protein-tyrosine phosphatase 1B_8.22417217899827	6.71	CHEMBL5847_Aldo-keto reductase family 1 member C2_6.8172813744159	16.4	CHEMBL2219_Protein-tyrosine phosphatase LC-PTP_5.75453466746736	2.79	CHEMBL4465_Acyl coenzyme A:cholesterol acyltransferase 2_5.14042639914397	7.81	CHEMBL3807_T-cell protein-tyrosine phosphatase_5.10049928015521	6.96	CHEMBL3045_Protein kinase C beta_4.56396131790762	13.67	CHEMBL3880_Heat shock protein HSP 90-alpha_4.07698646719023	25.14	CHEMBL299_Protein kinase C alpha _3.88520392970725	15.57	CHEMBL2083_Fatty acid binding protein adipocyte_3.66485371635414	12.97
277	-0.4154	CITIOLONE	2176	HL60	2.52e-05		No	Not Known	NKX2-5,									CHEMBL1853_Somatostatin receptor 4_9.91193893038778	0	CHEMBL1792_Somatostatin receptor 5_9.87918531437409	2.68	CHEMBL1804_Somatostatin receptor 2_9.11320222205884	2.27	CHEMBL2028_Somatostatin receptor 3_8.45890881631833	2.34	CHEMBL1917_Somatostatin receptor 1_5.51371735686719	0	CHEMBL1697671_Placenta growth factor_4.63048341354443	7.2	CHEMBL3795_Melanocortin receptor 1_2.92537166883104	2.52	CHEMBL2316_Granzyme B_2.7048665305958	7.1	CHEMBL3663_Growth factor receptor-bound protein 2_1.92615340052235	11.95	CHEMBL4884_Caspase-2_1.06039116129553	22.05
278	-0.4153	TRIMETHOBENZAMIDE	4180	MCF7	9.4e-06	CHEMBL1201256	No	Yes		INHBA,								CHEMBL2024_Follicle stimulating hormone receptor_10.7735175111753	3.38	CHEMBL5975_Serine/threonine-protein kinase RIO1_8.20778728565237	2.76	CHEMBL3475_Plasminogen activator inhibitor-1_6.78218617500158	30.71	CHEMBL6000_Serine/threonine-protein kinase RIO2_5.38333304485364	2.98	CHEMBL231_Histamine H1 receptor_4.12952291304275	5.59	CHEMBL3979_Peroxisome proliferator-activated receptor delta_3.99703986020904	9.63	CHEMBL1915_Tubulin beta-1 chain_2.65283002424234	2.79	CHEMBL3060_Glycine transporter 2_2.49733875957337	0	CHEMBL4247_ALK tyrosine kinase receptor_1.65372880706515	7.95
279	-0.4149	CP-320650-01	3822	PC3	1e-05		Yes	Not Known										CHEMBL1913_Platelet-derived growth factor receptor beta_30.7137549646719	27.11	CHEMBL241_Phosphodiesterase 3A_19.4970446379319	0	CHEMBL5838_Receptor tyrosine-protein kinase erbB-3_16.619519854961	19.71	CHEMBL4142_Fibroblast growth factor receptor 2_16.5338654989913	9.44	CHEMBL290_Phosphodiesterase 3B_15.5690033045224	2.44	CHEMBL203_Epidermal growth factor receptor erbB1_15.1208919789652	30.14	CHEMBL6029_Eukaryotic translation initiation factor 2-alpha kinase 1_15.0878037737973	7.89	CHEMBL3981_Serine/threonine-protein kinase 10_12.9224777454301	2.77	CHEMBL4948_Dual specificity mitogen-activated protein kinase kinase 5_12.0537595651355	2.4	CHEMBL4937_Casein kinase I epsilon_11.0519899951629	7.57
280	-0.4146	MG-262	7063	MCF7	1e-07		No	Not Known		DKK1,								CHEMBL2099_Prostate specific antigen_68.7438703731801	9.56	CHEMBL2382_Calpain 2_63.7697889945801	24.5	CHEMBL4662_Proteasome Macropain subunit MB1_53.5061314830926	20.82	CHEMBL3891_Calpain 1_53.3412788942056	2.2	CHEMBL4072_Cathepsin B _47.272415686012	20.94	CHEMBL3492_Proteasome Macropain subunit_40.8892746000793	16.94	CHEMBL4208_Proteasome component C5_36.9664004511953	21.02	CHEMBL4801_Caspase-1_34.9662221443799	12.97	CHEMBL286_Renin_34.9275632615582	18.93	CHEMBL1943_HLA class II histocompatibility antigen DRB1-1_34.7758096842391	0
281	-0.4143	KETANSERIN	1593	HL60	7e-06		No	Not Known										CHEMBL231_Histamine H1 receptor_22.7485428289381	5.59	CHEMBL2734_Phospholipase D2_22.432337180205	7.06	CHEMBL4641_Voltage-gated T-type calcium channel alpha-1G subunit_22.2015963210697	22.69	CHEMBL232_Alpha-1b adrenergic receptor_21.7851702835531	14.08	CHEMBL2536_Phospholipase D1_21.5098707694018	14.17	CHEMBL3155_Serotonin 7 (5-HT7) receptor_16.7965422144249	2.29	CHEMBL214_Serotonin 1a (5-HT1a) receptor_15.4676084769961	2.72	CHEMBL217_Dopamine D2 receptor_12.1637017123762	17.35	CHEMBL224_Serotonin 2a (5-HT2a) receptor_11.9754127570969	2.76	CHEMBL229_Alpha-1a adrenergic receptor_7.78929731262423	6.12
282	-0.4143	TRIMIPRAMINE	4163	MCF7	9.8e-06	CHEMBL644	Yes	Yes										CHEMBL231_Histamine H1 receptor_9.25073442124358	5.59	CHEMBL4777_Neuropeptide Y receptor type 1_6.53568447239398	6.79	CHEMBL1790_Vasopressin V2 receptor_5.43953007897022	2.73	CHEMBL228_Serotonin transporter_4.98313088689345	6.32	CHEMBL222_Norepinephrine transporter_4.68156932902755	11.29	CHEMBL2049_Oxytocin receptor_4.2168798825496	6.86	CHEMBL4869_Prion protein_4.06976713610861	9.42	CHEMBL224_Serotonin 2a (5-HT2a) receptor_3.5328048560082	2.76	CHEMBL1889_Vasopressin V1a receptor_2.87564306605128	6.17	CHEMBL234_Dopamine D3 receptor_2.51672274106617	6.47
283	-0.4143	TRETINOIN	6931	MCF7	1e-06	CHEMBL38	No	Yes										CHEMBL2003_Retinoic acid receptor gamma_65.0156659322398	20.58	CHEMBL2008_Retinoic acid receptor beta_64.7740484868179	13.05	CHEMBL2061_Retinoid X receptor alpha_63.9590511950103	19.78	CHEMBL2055_Retinoic acid receptor alpha_58.6937904097528	12.87	CHEMBL2004_Retinoid X receptor gamma_53.0998286216538	10.6	CHEMBL1870_Retinoid X receptor beta_53.086061040623	11.07	CHEMBL3100_Plasma retinol-binding protein_48.7311156570634	6.44	CHEMBL5141_Cytochrome P450 26A1_16.8548221773162	14.46	CHEMBL235_Peroxisome proliferator-activated receptor gamma_15.9977173971929	31.72	CHEMBL3235_Isoleucyl-tRNA synthetase_11.4292754290597	13.82
284	-0.4142	PROPYLTHIOURACIL	2476	HL60	2.34e-05		No	Not Known	BMP1,PDGFRA,									CHEMBL2434_Interleukin-8 receptor B_5.57593829325211	0	CHEMBL4607_Angiotensin II type 2 (AT-2) receptor_4.43439920381627	15.21	CHEMBL227_Angiotensin II type 1 receptor_4.23481073081972	6.43	CHEMBL3911_Leukotriene B4 receptor 1_3.57639369860349	2.49	CHEMBL1741176_X-box-binding protein 1_2.78089761640757	21.69	CHEMBL1929_Xanthine dehydrogenase_1.51557418960682	19.08	CHEMBL1827_Phosphodiesterase 5A_1.26344375225885	2.09	CHEMBL1741217_DNA dC->dU-editing enzyme APOBEC-3G_-1.38473715847472	3.1	CHEMBL1798_Cysteinyl leukotriene receptor 1_-1.49981535705366	6.5
285	-0.414	RESVERATROL	2865	MCF7	1.76e-05	CHEMBL165	No	No										CHEMBL2231_Cytochrome P450 1A1_11.9459533980707	28.1	CHEMBL4878_Cytochrome P450 1B1_11.1406693375951	33.14	CHEMBL206_Estrogen receptor alpha_6.85413930809129	21	CHEMBL221_Cyclooxygenase-1_6.82663820080561	22	CHEMBL5983_Aldo-keto reductase family 1 member B10_6.41760651562926	5.84	CHEMBL1915_Tubulin beta-1 chain_6.37451963162748	2.79	CHEMBL5393_ATP-binding cassette sub-family G member 2_6.12925664467436	19.22	CHEMBL2885_Carbonic anhydrase III_5.96117702263095	6.71	CHEMBL2487_Beta amyloid A4 protein_5.766089589511	34.71	CHEMBL242_Estrogen receptor beta_5.50892841127824	23.19
286	-0.414	DEFEROXAMINE	573	MCF7	0.0001	CHEMBL556	Yes	Yes	CXCR4,									CHEMBL1784_Glucagon-like peptide receptor_25.4995628417417	3.13	CHEMBL2107_C-X-C chemokine receptor type 4_23.0408906794357	8.77	CHEMBL5966_IgG receptor FcRn large subunit p51_22.4783845934494	12.88	CHEMBL4894_Galanin receptor 1_21.9436741229662	0	CHEMBL4608_Melanocortin receptor 5_21.5022167053856	15.65	CHEMBL3176_Galanin receptor 2_19.3844039003354	18.43	CHEMBL5293_Calcitonin gene-related peptide 1_18.3691341863258	31.11	CHEMBL5399_Pituitary adenylate cyclase-activating polypeptide type I receptor_18.1524427944134	8.78	CHEMBL2611_Furin_17.4560565271249	2.49	CHEMBL1697671_Placenta growth factor_17.127980731818	7.2
287	-0.4139	THIORIDAZINE	4454	PC3	1e-05	CHEMBL479	No	Yes										CHEMBL231_Histamine H1 receptor_33.8870136101155	5.59	CHEMBL2056_Dopamine D1 receptor_23.9945392062933	6.51	CHEMBL217_Dopamine D2 receptor_22.7608217717683	17.35	CHEMBL2035_Muscarinic acetylcholine receptor M5_19.7231657718446	2.4	CHEMBL234_Dopamine D3 receptor_18.4755322833211	6.47	CHEMBL1821_Muscarinic acetylcholine receptor M4_17.8788098526767	2.17	CHEMBL1941_Histamine H2 receptor_17.5031536513701	2.2	CHEMBL3371_Serotonin 6 (5-HT6) receptor_16.709096519842	0	CHEMBL3155_Serotonin 7 (5-HT7) receptor_13.7838307911801	2.29
288	-0.4137	TRICHOSTATIN A	5981	PC3	1e-06	CHEMBL99	Yes	No										CHEMBL1865_Histone deacetylase 6_27.7474473512865	2.45	CHEMBL5103_Histone deacetylase 10_24.577154434188	8.39	CHEMBL325_Histone deacetylase 1_24.1786271951108	19.86	CHEMBL3192_Histone deacetylase 8_23.4870496141143	3.1	CHEMBL1937_Histone deacetylase 2_22.6222377736895	12.15	CHEMBL4145_Histone deacetylase 9_22.6013173213995	2.76	CHEMBL3310_Histone deacetylase 11_21.5748199271409	2.99	CHEMBL2563_Histone deacetylase 5_20.9968304775717	12.34	CHEMBL2716_Histone deacetylase 7_20.3608739038931	2.79	CHEMBL1829_Histone deacetylase 3_17.9687313901685	6.83
289	-0.4135	TONZONIUM BROMIDE	4617	PC3	6.8e-06	CHEMBL1201322	No	No										CHEMBL6089_Ubiquitin-conjugating enzyme E2 N_10.1664057378186	7.58	CHEMBL1800_Corticotropin releasing factor receptor 1_9.17878869671991	7.16	CHEMBL2024_Follicle stimulating hormone receptor_8.09438962988209	3.38	CHEMBL220_Acetylcholinesterase_4.74155356915588	19.12	CHEMBL3176_Galanin receptor 2_3.93410600227174	18.43	CHEMBL3250_Lysophosphatidic acid receptor Edg-7_3.90395990383947	2.95	CHEMBL4894_Galanin receptor 1_3.64554437035843	0	CHEMBL3721_Cytochrome P450 2C8_3.49149359178441	17.56	CHEMBL2778_Ileal bile acid transporter_2.65055177891864	7.23	CHEMBL4441_C-X-C chemokine receptor type 3_2.44963700923919	7.52
290	-0.4135	DIGOXIGENIN	5275	MCF7	1.02e-05	CHEMBL1153	No	No										CHEMBL2933_Potassium-transporting ATPase alpha chain 2_49.6424606088184	3.05	CHEMBL3305_Testis-specific androgen-binding protein_45.8465823387455	3.03	CHEMBL5409_G-protein coupled bile acid receptor 1_40.977989168465	4.3	CHEMBL5347_Glucose-6-phosphate 1-dehydrogenase_30.3613008046277	23.41	CHEMBL2034_Glucocorticoid receptor_28.5778104183231	45.76	CHEMBL1871_Androgen Receptor_24.2713793614781	16.87	CHEMBL2778_Ileal bile acid transporter_24.1273973112441	7.23	CHEMBL1856_Steroid 5-alpha-reductase 2_21.5413469372291	2.18	CHEMBL5287_Bile acid transporter_19.8613123424414	6.14
291	-0.4134	PYRAZINAMIDE	2478	HL60	3.24e-05	CHEMBL614	No	Yes										CHEMBL5575_Lysyl-tRNA synthetase_6.40542469943345	2.79	CHEMBL5451_Sodium channel protein type X alpha subunit_4.12831638278523	2.66	CHEMBL1910_Adenosine deaminase_3.2793185887904	6.47	CHEMBL5555_Acyl-CoA desaturase_3.08794682949365	13.54	CHEMBL3836_LIM domain kinase 1_3.06130401298423	2.47	CHEMBL275_Phosphodiesterase 4B_2.90973601580813	10.01	CHEMBL1906_Serine/threonine-protein kinase RAF_2.83488032767034	15.88	CHEMBL1844_Macrophage colony stimulating factor receptor _2.83011939797836	21.31	CHEMBL4296_Sodium channel protein type IX alpha subunit_2.2639071447157	7.54	CHEMBL5145_Serine/threonine-protein kinase B-raf_1.61429542268231	3.36
292	-0.4134	PRACTOLOL	3204	MCF7	1.5e-05	CHEMBL6995	No	No										CHEMBL213_Beta-1 adrenergic receptor_41.9767526020057	8.96	CHEMBL246_Beta-3 adrenergic receptor_41.2815259921674	10.23	CHEMBL210_Beta-2 adrenergic receptor_38.0301221760506	4.74	CHEMBL4302_P-glycoprotein 1_9.06251163836702	36.03	CHEMBL1878_Calcium sensing receptor_5.91530191672947	0	CHEMBL1855_Gonadotropin-releasing hormone receptor_5.6711577841315	6.93	CHEMBL2581_Cathepsin D_3.03109810253762	24.55	CHEMBL4777_Neuropeptide Y receptor type 1_1.78790934537225	6.79	CHEMBL1697671_Placenta growth factor_0.535886123776699	7.2	CHEMBL4835_L-lactate dehydrogenase A chain_0.394225484924515	13.25
293	-0.4133	TRAPIDIL	3136	HL60	1.94e-05	CHEMBL132767	No	No										CHEMBL1800_Corticotropin releasing factor receptor 1_37.6339575283529	7.16	CHEMBL4439_TGF-beta receptor type I_1.99884476813073	10.44	CHEMBL251_Adenosine A2a receptor_1.72602971733653	5.46	CHEMBL1981_Insulin receptor_1.60134361672335	14.64	CHEMBL1862_Tyrosine-protein kinase ABL_1.23194483110186	10.17	CHEMBL258_Tyrosine-protein kinase LCK_0.222416250510071	21.71	CHEMBL3157_Bradykinin B2 receptor_-0.216850843263209	6.2	CHEMBL5251_Tyrosine-protein kinase BTK_-0.737923259085517	2.79	CHEMBL226_Adenosine A1 receptor_-1.14132901749664	5.75	CHEMBL4722_Serine/threonine-protein kinase Aurora-A_-1.23122942650001	10.03
294	-0.4131	CAPTOPRIL	1988	HL60	1.72e-05	CHEMBL1560	No	Yes										CHEMBL1808_Angiotensin-converting enzyme_59.4972638901696	8.43	CHEMBL5966_IgG receptor FcRn large subunit p51_55.0015637883187	12.88	CHEMBL2632_HLA class I histocompatibility antigen A-3_28.6091231804072	7.3	CHEMBL2514_Neurotensin receptor 2_28.0795488540019	3.1	CHEMBL1832_Calcitonin receptor_25.6941732717334	2.58	CHEMBL5293_Calcitonin gene-related peptide 1_24.7839190338755	31.11	CHEMBL4123_Neurotensin receptor 1_24.6270539617199	0	CHEMBL3091_Neurotensin receptor 3_22.0394358249566	22.92	CHEMBL4198_Inhibitor of apoptosis protein 3_20.3312262042962	22.36	CHEMBL3460_HLA class II histocompatibility antigen DRB3-1_19.7884729757614	4.33
295	-0.413	EPIVINCAMINE	1783	HL60	1.12e-05	CHEMBL1728279	Yes	No										CHEMBL2708_Mitogen-activated protein kinase kinase kinase 11_12.464384272128	8.06	CHEMBL2873_Mitogen-activated protein kinase kinase kinase 10_11.4903430032159	9.32	CHEMBL2872_Mitogen-activated protein kinase kinase kinase 9_10.9454707334078	3.41	CHEMBL236_Delta opioid receptor_7.7876731676154	7.17	CHEMBL233_Mu opioid receptor_4.56564610197392	9.17	CHEMBL237_Kappa opioid receptor_4.22334556672108	6.17	CHEMBL232_Alpha-1b adrenergic receptor_3.90459820663461	14.08	CHEMBL2428_Myosin light chain kinase, smooth muscle_2.03193449469801	2	CHEMBL229_Alpha-1a adrenergic receptor_0.621343728532755	6.12	CHEMBL5038_Melanin-concentrating hormone receptor 2_0.518880668562224	0
296	-0.413	0316684-0000	7098	PC3	1e-05	CHEMBL244488	No	No										CHEMBL3587_Dual specificity mitogen-activated protein kinase kinase 1_82.0580336325813	23.57	CHEMBL2964_Dual specificity mitogen-activated protein kinase kinase 2_9.86803763854218	17.18	CHEMBL3935_Serine/threonine-protein kinase Aurora-C_7.50280567130741	3.05	CHEMBL1844_Macrophage colony stimulating factor receptor _6.28522528666203	21.31	CHEMBL5251_Tyrosine-protein kinase BTK_6.11084795427199	2.79	CHEMBL2872_Mitogen-activated protein kinase kinase kinase 9_5.66797113148845	3.41	CHEMBL4121_CaM kinase II beta_5.54626581413025	27.1	CHEMBL3981_Serine/threonine-protein kinase 10_4.65769279695278	2.77	CHEMBL2634_Tyrosine-protein kinase CSK_3.29253572248917	16.38	CHEMBL4948_Dual specificity mitogen-activated protein kinase kinase 5_3.16684142840151	2.4
297	-0.4128	FLUOXETINE	5356	MCF7	1.16e-05	CHEMBL153036	Yes	No										CHEMBL228_Serotonin transporter_19.8792484519569	6.32	CHEMBL222_Norepinephrine transporter_16.2898527411246	11.29	CHEMBL2569_Microsomal triglyceride transfer protein large subunit_12.4150341119979	11.05	CHEMBL1985_Glucagon receptor_11.2447789050277	2.44	CHEMBL289_Cytochrome P450 2D6_7.28231360059444	5.58	CHEMBL4383_Gastric inhibitory polypeptide receptor_5.80864203877021	0	CHEMBL1878_Calcium sensing receptor_4.84353165519305	0	CHEMBL239_Peroxisome proliferator-activated receptor alpha_4.23370383616312	15.32	CHEMBL240_HERG_3.99766639705663	8.45	CHEMBL2016_Coagulation factor IX_3.62787734094082	0
298	-0.4128	LY-294002	6995	MCF7	1e-05	CHEMBL98350	Yes	No										CHEMBL3142_DNA-dependent protein kinase_68.0156185687921	3.69	CHEMBL4005_PI3-kinase p110-alpha subunit_38.1143799511588	6.43	CHEMBL3145_PI3-kinase p110-beta subunit_32.3745733102404	2.56	CHEMBL3130_PI3-kinase p110-delta subunit_25.8807400099798	16.96	CHEMBL3267_PI3-kinase p110-gamma subunit_24.5943823318063	2.47	CHEMBL5554_Phosphatidylinositol-4-phosphate 3-kinase C2 domain-containing beta polypeptide_14.2803974409441	3.91	CHEMBL2842_FK506 binding protein 12_10.6423047466049	12.73	CHEMBL2001_Purinergic receptor P2Y12_10.5845024458381	0	CHEMBL3553_Tyrosine-protein kinase TYK2 _7.93400113771495	2.52	CHEMBL2506_PI3-kinase p85-alpha subunit_5.45652389430896	27.05
299	-0.4127	METOCLOPRAMIDE	2315	MCF7	1.18e-05	CHEMBL86	Yes	Yes										CHEMBL1875_Serotonin 4 (5-HT4) receptor_38.8878739479159	2.67	CHEMBL1899_Serotonin 3a (5-HT3a) receptor_14.621741987607	11.02	CHEMBL234_Dopamine D3 receptor_8.9515036359957	6.47	CHEMBL4630_Serine/threonine-protein kinase Chk1 _6.25161401040884	17.17	CHEMBL3959_Quinone reductase 2_4.93422189880833	11.48	CHEMBL5314_Tyrosine-protein kinase receptor TYRO3_4.60749742940883	7.1	CHEMBL4303_Heat shock protein HSP 90-beta_4.58380558523989	9.66	CHEMBL2007_Platelet-derived growth factor receptor alpha _3.97905081291282	19.17	CHEMBL5627_Leukocyte tyrosine kinase receptor_3.82152025101479	4.25	CHEMBL344_Melanin-concentrating hormone receptor 1_3.81112949174622	0
300	-0.4125	TRIFLUOPERAZINE	7420	MCF7	8.4e-06	CHEMBL422	Yes	Yes										CHEMBL231_Histamine H1 receptor_33.7746162883545	5.59	CHEMBL217_Dopamine D2 receptor_28.5571127291759	17.35	CHEMBL1850_Dopamine D5 receptor_27.6451252819362	3.4	CHEMBL234_Dopamine D3 receptor_27.3263067120141	6.47	CHEMBL2056_Dopamine D1 receptor_24.4611404022588	6.51	CHEMBL224_Serotonin 2a (5-HT2a) receptor_20.8759983851465	2.76	CHEMBL225_Serotonin 2c (5-HT2c) receptor_19.4610660780159	3.39	CHEMBL223_Alpha-1d adrenergic receptor_19.0567668963942	11.12	CHEMBL3155_Serotonin 7 (5-HT7) receptor_18.6617495618378	2.29	CHEMBL240_HERG_14.1729728531023	8.45
301	-0.4123	TRICHOSTATIN A	7407	MCF7	1e-07	CHEMBL99	Yes	No		DKK1,								CHEMBL1865_Histone deacetylase 6_27.7474473512865	2.45	CHEMBL5103_Histone deacetylase 10_24.577154434188	8.39	CHEMBL325_Histone deacetylase 1_24.1786271951108	19.86	CHEMBL3192_Histone deacetylase 8_23.4870496141143	3.1	CHEMBL1937_Histone deacetylase 2_22.6222377736895	12.15	CHEMBL4145_Histone deacetylase 9_22.6013173213995	2.76	CHEMBL3310_Histone deacetylase 11_21.5748199271409	2.99	CHEMBL2563_Histone deacetylase 5_20.9968304775717	12.34	CHEMBL2716_Histone deacetylase 7_20.3608739038931	2.79	CHEMBL1829_Histone deacetylase 3_17.9687313901685	6.83
302	-0.4122	COLFORSIN	783	HL60	5e-05	CHEMBL52606	No	No										CHEMBL2899_Brain adenylate cyclase 1_136.605915303765	8.31	CHEMBL2535_Glucose transporter_44.1519497657809	15.47	CHEMBL4465_Acyl coenzyme A:cholesterol acyltransferase 2_25.3713246595293	7.81	CHEMBL4633_Voltage-gated potassium channel subunit Kv1.3_21.443765143021	8.84	CHEMBL4302_P-glycoprotein 1_18.8389922133718	36.03	CHEMBL1250378_Splicing factor 3B subunit 3_17.658420506999	8.34	CHEMBL1846_Ryanodine receptor 1_13.2030548828407	11.49	CHEMBL2034_Glucocorticoid receptor_12.5533245364944	45.76	CHEMBL5549_Tubulin--tyrosine ligase_11.0946347389085	2.73	CHEMBL3305_Testis-specific androgen-binding protein_9.38214798260934	3.03
303	-0.4121	CEFOTETAN	1319	HL60	7e-06	CHEMBL474579	No	Yes		BMP1,								CHEMBL4068_Chymase_57.8492714564573	8.02	CHEMBL1641348_Solute carrier family 22 member 8_33.8259625743785	22.41	CHEMBL248_Leukocyte elastase_33.7247140951346	0	CHEMBL1641347_Solute carrier family 22 member 6_28.5227128473915	18.15	CHEMBL4071_Cathepsin G_6.65124580189221	2.99	CHEMBL2219_Protein-tyrosine phosphatase LC-PTP_3.76212227933424	2.79	CHEMBL1697671_Placenta growth factor_0.958318727561565	7.2	CHEMBL1988_Atrial natriuretic peptide receptor A_-0.492507652805354	16.76
304	-0.4121	NORTRIPTYLINE	6003	MCF7	1.34e-05	CHEMBL445	Yes	Yes										CHEMBL231_Histamine H1 receptor_14.2645536703397	5.59	CHEMBL2056_Dopamine D1 receptor_11.8480712009965	6.51	CHEMBL2069_Thromboxane A2 receptor_10.9874424657233	2.14	CHEMBL1850_Dopamine D5 receptor_7.62785845824293	3.4	CHEMBL234_Dopamine D3 receptor_5.83602296998857	6.47	CHEMBL1942_Alpha-2b adrenergic receptor_5.41033252776057	2.93	CHEMBL1916_Alpha-2c adrenergic receptor_3.60465790404051	7.59	CHEMBL1867_Alpha-2a adrenergic receptor_3.14991325147954	3.19	CHEMBL224_Serotonin 2a (5-HT2a) receptor_1.56716519162137	2.76	CHEMBL1811_Prostanoid EP1 receptor_1.29361799164546	0
305	-0.412	METHYLPREDNISOLONE	1567	HL60	1.06e-05		No	Not Known										CHEMBL2034_Glucocorticoid receptor_115.978213654251	45.76	CHEMBL3305_Testis-specific androgen-binding protein_56.5993100862768	3.03	CHEMBL1856_Steroid 5-alpha-reductase 2_29.9693756352025	2.18	CHEMBL208_Progesterone receptor_28.7969740148941	21.65	CHEMBL1978_Cytochrome P450 19A1_27.0139595470499	24.35	CHEMBL1994_Mineralocorticoid receptor_26.8830803007545	10.81	CHEMBL1787_Steroid 5-alpha-reductase 1_26.0170949079853	19.01	CHEMBL1871_Androgen Receptor_17.8704118155569	16.87	CHEMBL5347_Glucose-6-phosphate 1-dehydrogenase_17.7101843774566	23.41	CHEMBL4612_Glutamine synthetase_13.6226349125211	13.66
306	-0.412	ESCULETIN	3120	HL60	2.24e-05	CHEMBL244743	No	No	TGFB1,									CHEMBL3242_Carbonic anhydrase XII_15.3637611274298	12.47	CHEMBL3594_Carbonic anhydrase IX_14.0289571524631	7.03	CHEMBL2326_Carbonic anhydrase VII_13.8705091908648	3.76	CHEMBL3912_Carbonic anhydrase XIII_12.6708619798849	0	CHEMBL2903_Arachidonate 15-lipoxygenase_11.6131138168046	6.64	CHEMBL2039_Monoamine oxidase B_9.79185796854043	17.78	CHEMBL2885_Carbonic anhydrase III_9.40736128436553	6.71	CHEMBL1978_Cytochrome P450 19A1_9.20208544765235	24.35	CHEMBL3025_Carbonic anhydrase VI_8.33381638069935	0	CHEMBL2085_Macrophage migration inhibitory factor_7.63536196679381	18.11
307	-0.4117	HARMINE	2750	MCF7	1.6e-05	CHEMBL269538	No	No		SIRPA,								CHEMBL1075163_Serine/threonine-protein kinase haspin_24.9413264364842	2.73	CHEMBL1951_Monoamine oxidase A_20.5367592064823	13.09	CHEMBL4224_Dual specificty protein kinase CLK1_10.6490011290893	21.83	CHEMBL5407_Serine/threonine-protein kinase PIM3_9.87581456216883	7.38	CHEMBL4128_Tyrosine-protein kinase TIE-2_7.77290297125161	6.6	CHEMBL6000_Serine/threonine-protein kinase RIO2_5.64166157208643	2.98	CHEMBL279_Vascular endothelial growth factor receptor 2_4.4758379389328	20.01	CHEMBL1913_Platelet-derived growth factor receptor beta_4.11078575257183	27.11	CHEMBL1075115_Dual specificity tyrosine-phosphorylation-regulated kinase 4_3.88685499511358	0	CHEMBL262_Glycogen synthase kinase-3 beta_3.72176228025502	21.49
308	-0.4117	NIALAMIDE	3871	MCF7	1.34e-05	CHEMBL1256841	No	No										CHEMBL1744525_Nicotinamide phosphoribosyltransferase_9.3890389976156	24.58	CHEMBL3492_Proteasome Macropain subunit_8.56246919195707	16.94	CHEMBL1854_Luteinizing hormone/Choriogonadotropin receptor_8.44069595413981	6.73	CHEMBL5413_Metastin receptor_8.25327908719683	2.65	CHEMBL204_Thrombin_8.00162034793959	8.24	CHEMBL3991_Coagulation factor VII_6.85729761941021	6.26	CHEMBL2617_Tryptase beta-1_6.68547247791572	3.25	CHEMBL2820_Coagulation factor XI_6.25079658009991	7.93	CHEMBL3475_Plasminogen activator inhibitor-1_5.84172612888739	30.71
309	-0.4114	FLUNISOLIDE	2168	HL60	9.2e-06	CHEMBL1322608	notValid	No										CHEMBL2034_Glucocorticoid receptor_121.681853477324	45.76	CHEMBL3305_Testis-specific androgen-binding protein_29.8389441689543	3.03	CHEMBL1856_Steroid 5-alpha-reductase 2_18.0713853750787	2.18	CHEMBL1994_Mineralocorticoid receptor_14.9604953743943	10.81	CHEMBL1978_Cytochrome P450 19A1_14.458358002954	24.35	CHEMBL1787_Steroid 5-alpha-reductase 1_13.5102840160541	19.01	CHEMBL208_Progesterone receptor_12.4668387539284	21.65	CHEMBL3218_CD22_8.53745390679121	8.38	CHEMBL3522_Cytochrome P450 17A1_8.30591262069857	11.47	CHEMBL5549_Tubulin--tyrosine ligase_7.49918431010949	2.73
310	-0.4113	TETRACYCLINE	2243	MCF7	8.4e-06		No	Not Known										CHEMBL236_Delta opioid receptor_7.70505148358867	7.17	CHEMBL237_Kappa opioid receptor_6.33115396739517	6.17	CHEMBL233_Mu opioid receptor_5.16665723719486	9.17	CHEMBL3181_Estradiol 17-beta-dehydrogenase 1_0.751948139995738	14.94	CHEMBL4426_Phospholipase A2 group 1B_0.600110936923884	7.43	CHEMBL242_Estrogen receptor beta_0.186491968006954	23.19	CHEMBL5784_NUAK family SNF1-like kinase 1_-0.193306332257002	8.23	CHEMBL1806_DNA topoisomerase II alpha_-0.502268558117672	19.17	CHEMBL2034_Glucocorticoid receptor_-1.04893624631911	45.76	CHEMBL1741221_Cysteine protease ATG4B_-1.05742158589081	2.9
311	-0.4111	OUABAIN	6680	PC3	5.4e-06		No	Not Known										CHEMBL1293249_Kruppel-like factor 5_38.6765367018482	0	CHEMBL2034_Glucocorticoid receptor_36.902604565305	45.76	CHEMBL2933_Potassium-transporting ATPase alpha chain 2_30.3315219436325	3.05	CHEMBL3305_Testis-specific androgen-binding protein_27.9624659411735	3.03	CHEMBL4026_Signal transducer and activator of transcription 3_24.4338934101146	20.51	CHEMBL3107_Basic fibroblast growth factor_23.1676461783706	30.97	CHEMBL2120_Acidic fibroblast growth factor_23.0273669388273	9.22	CHEMBL4979_Sodium/glucose cotransporter 1_18.9910465690149	2.31	CHEMBL5378_P-selectin_17.3230916413612	5.61
312	-0.4109	THALIDOMIDE	2258	MCF7	1.54e-05	CHEMBL468	Yes	Yes		BMP4,								CHEMBL2049_Oxytocin receptor_9.34113147203921	6.86	CHEMBL4444_Vitamin K-dependent protein C_3.45651021329834	6.26	CHEMBL229_Alpha-1a adrenergic receptor_2.65575555607916	6.12	CHEMBL1889_Vasopressin V1a receptor_2.58266469014228	6.17	CHEMBL4608_Melanocortin receptor 5_2.38151014544918	15.65	CHEMBL2000_Plasma kallikrein_2.04376887603276	2.39	CHEMBL1697671_Placenta growth factor_1.50826158995259	7.2	CHEMBL223_Alpha-1d adrenergic receptor_0.996695072744025	11.12	CHEMBL4644_Melanocortin receptor 3_0.742114099763334	2.86	CHEMBL217_Dopamine D2 receptor_0.442031966096203	17.35
313	-0.4108	5155877	6549	MCF7	1e-05		Yes	Not Known										CHEMBL3663_Growth factor receptor-bound protein 2_8.62222810378338	11.95	CHEMBL4026_Signal transducer and activator of transcription 3_6.28107744812008	20.51	CHEMBL4633_Voltage-gated potassium channel subunit Kv1.3_3.2344458062486	8.84	CHEMBL1873_Tissue-type plasminogen activator_2.48477373303877	23.65	CHEMBL3807_T-cell protein-tyrosine phosphatase_1.92240644070695	6.96	CHEMBL286_Renin_1.68906800386408	18.93	CHEMBL335_Protein-tyrosine phosphatase 1B_1.68896051271567	6.71	CHEMBL1801_Plasminogen_1.35416334826165	15.3	CHEMBL2581_Cathepsin D_1.24454288855623	24.55	CHEMBL3166_Protein-tyrosine phosphatase 1C_1.179495246146	11.9
314	-0.4107	0297417-0002B	6895	PC3	1e-05	CHEMBL190664	No	No		MAPK14,								CHEMBL5331_Proto-oncogene tyrosine-protein kinase MER_22.0024014951114	7.15	CHEMBL4601_Tyrosine-protein kinase BRK_19.6463761933589	15.75	CHEMBL4247_ALK tyrosine kinase receptor_18.9482873159772	7.95	CHEMBL4599_Tyrosine kinase non-receptor protein 2_16.917212105344	19.51	CHEMBL5332_Mitogen-activated protein kinase 7_15.6579909966196	2.4	CHEMBL3983_Dual specificity protein kinase TTK_14.9448030718024	7.05	CHEMBL258_Tyrosine-protein kinase LCK_14.6526981146567	21.71	CHEMBL5314_Tyrosine-protein kinase receptor TYRO3_13.5562519534514	7.1	CHEMBL2695_Focal adhesion kinase 1_13.069580884194	9.45
315	-0.4104	BEPRIDIL	1274	HL60	1e-05	CHEMBL251075	No	No										CHEMBL4616_Ghrelin receptor_19.8394955301176	2.83	CHEMBL3572_Cholesteryl ester transfer protein_12.2895055718484	4.03	CHEMBL249_Neurokinin 1 receptor_10.147213911602	10.23	CHEMBL259_Melanocortin receptor 4_6.32866874105829	2.6	CHEMBL2167_Transforming protein p21/H-Ras-1 _4.29431571569832	12.33	CHEMBL4429_Neurokinin 3 receptor_3.80497025315834	0	CHEMBL3092_Cathepsin E_3.15305332416862	2.39	CHEMBL1697671_Placenta growth factor_2.82782087984563	7.2	CHEMBL2327_Neurokinin 2 receptor_2.80298451345017	3.74	CHEMBL5990_Breast cancer type 1 susceptibility protein_2.58044193251499	1.8
316	-0.4102	GELDANAMYCIN	1066	MCF7	1e-06		No	Not Known										CHEMBL4303_Heat shock protein HSP 90-beta_134.176679165937	9.66	CHEMBL3880_Heat shock protein HSP 90-alpha_106.04104174651	25.14	CHEMBL3142_DNA-dependent protein kinase_47.3062231567727	3.69	CHEMBL1902_FK506-binding protein 1A_25.3881379727447	11.57	CHEMBL1697668_Solute carrier organic anion transporter family member 1B1_23.3820652967753	0	CHEMBL4445_Serine/threonine protein phosphatase 2B catalytic subunit, alpha isoform_11.1569593679668	6.26	CHEMBL1743121_Solute carrier organic anion transporter family member 1B3_10.681969829294	7.43	CHEMBL1824_Receptor protein-tyrosine kinase erbB-2_5.82700553194027	16.4	CHEMBL3401_Pregnane X receptor_5.01091207779956	21.57	CHEMBL3045_Protein kinase C beta_3.98626508053097	13.67
317	-0.4101	TRICHOSTATIN A	448	PC3	1e-07	CHEMBL99	Yes	No		FOXA2,								CHEMBL1865_Histone deacetylase 6_27.7474473512865	2.45	CHEMBL5103_Histone deacetylase 10_24.577154434188	8.39	CHEMBL325_Histone deacetylase 1_24.1786271951108	19.86	CHEMBL3192_Histone deacetylase 8_23.4870496141143	3.1	CHEMBL1937_Histone deacetylase 2_22.6222377736895	12.15	CHEMBL4145_Histone deacetylase 9_22.6013173213995	2.76	CHEMBL3310_Histone deacetylase 11_21.5748199271409	2.99	CHEMBL2563_Histone deacetylase 5_20.9968304775717	12.34	CHEMBL2716_Histone deacetylase 7_20.3608739038931	2.79	CHEMBL1829_Histone deacetylase 3_17.9687313901685	6.83
318	-0.41	HALOPERIDOL	6960	MCF7	1e-05	CHEMBL54	Yes	Yes										CHEMBL2413_C-C chemokine receptor type 1_37.0072933554427	2.47	CHEMBL2327_Neurokinin 2 receptor_28.3619741651263	3.74	CHEMBL217_Dopamine D2 receptor_25.7317755018165	17.35	CHEMBL234_Dopamine D3 receptor_24.3625283444824	6.47	CHEMBL219_Dopamine D4 receptor_23.6844618275009	2.63	CHEMBL231_Histamine H1 receptor_18.8358748024831	5.59	CHEMBL344_Melanin-concentrating hormone receptor 1_17.6029689835982	0	CHEMBL287_Sigma opioid receptor_13.7601287652484	5.75	CHEMBL224_Serotonin 2a (5-HT2a) receptor_13.7102281447825	2.76	CHEMBL229_Alpha-1a adrenergic receptor_13.2531268977368	6.12
319	-0.4099	DICYCLOVERINE	4581	PC3	1.16e-05	CHEMBL1123	No	Yes	BMP4,CXCR4,									CHEMBL211_Muscarinic acetylcholine receptor M2_21.6329694927313	5.79	CHEMBL4608_Melanocortin receptor 5_16.2390796039448	15.65	CHEMBL216_Muscarinic acetylcholine receptor M1_14.8708431635895	3.61	CHEMBL1821_Muscarinic acetylcholine receptor M4_13.7215464156366	2.17	CHEMBL259_Melanocortin receptor 4_11.8224050897106	2.6	CHEMBL245_Muscarinic acetylcholine receptor M3_11.3136671364635	2.96	CHEMBL287_Sigma opioid receptor_11.1770418151796	5.75	CHEMBL2035_Muscarinic acetylcholine receptor M5_9.73458940931938	2.4	CHEMBL4644_Melanocortin receptor 3_7.78121946891347	2.86	CHEMBL3795_Melanocortin receptor 1_4.8401480293619	2.52
320	-0.4099	6-BENZYLAMINOPURINE	4748	MCF7	1.78e-05	CHEMBL228862	No	No		CXCR4,								CHEMBL203_Epidermal growth factor receptor erbB1_20.1538662141486	30.14	CHEMBL308_Cyclin-dependent kinase 1_12.0364713288475	14.69	CHEMBL1862_Tyrosine-protein kinase ABL_10.7486652770628	10.17	CHEMBL2431_Serine/threonine-protein kinase AKT2_9.92408520370053	6.17	CHEMBL256_Adenosine A3 receptor_9.88913218220635	11.76	CHEMBL4338_Purine nucleoside phosphorylase_5.85998117953667	12.78	CHEMBL267_Tyrosine-protein kinase SRC_5.40875051375661	24.45	CHEMBL251_Adenosine A2a receptor_3.47123263737954	5.46	CHEMBL4282_Serine/threonine-protein kinase AKT_3.32693323005082	36.64	CHEMBL1275212_Ketohexokinase_3.02930997575815	7.2
321	-0.4098	TRICHOSTATIN A	5209	MCF7	1e-07	CHEMBL99	Yes	No										CHEMBL1865_Histone deacetylase 6_27.7474473512865	2.45	CHEMBL5103_Histone deacetylase 10_24.577154434188	8.39	CHEMBL325_Histone deacetylase 1_24.1786271951108	19.86	CHEMBL3192_Histone deacetylase 8_23.4870496141143	3.1	CHEMBL1937_Histone deacetylase 2_22.6222377736895	12.15	CHEMBL4145_Histone deacetylase 9_22.6013173213995	2.76	CHEMBL3310_Histone deacetylase 11_21.5748199271409	2.99	CHEMBL2563_Histone deacetylase 5_20.9968304775717	12.34	CHEMBL2716_Histone deacetylase 7_20.3608739038931	2.79	CHEMBL1829_Histone deacetylase 3_17.9687313901685	6.83
322	-0.4091	TANESPIMYCIN	1147	HL60	1e-06		No	Not Known										CHEMBL4303_Heat shock protein HSP 90-beta_147.241709939353	9.66	CHEMBL3880_Heat shock protein HSP 90-alpha_113.670397075954	25.14	CHEMBL3142_DNA-dependent protein kinase_49.7159338277169	3.69	CHEMBL1902_FK506-binding protein 1A_26.1727405748866	11.57	CHEMBL1697668_Solute carrier organic anion transporter family member 1B1_25.7312741470935	0	CHEMBL4445_Serine/threonine protein phosphatase 2B catalytic subunit, alpha isoform_16.6515206257539	6.26	CHEMBL1824_Receptor protein-tyrosine kinase erbB-2_11.9867839173788	16.4	CHEMBL1743121_Solute carrier organic anion transporter family member 1B3_10.9385980099998	7.43	CHEMBL1250378_Splicing factor 3B subunit 3_6.50995149974997	8.34	CHEMBL3045_Protein kinase C beta_3.55888719259751	13.67
323	-0.4089	ANTAZOLINE	3173	MCF7	1.32e-05	CHEMBL1305	Yes	Yes										CHEMBL5857_Trace amine-associated receptor 1_14.6621937580731	0	CHEMBL3923_Nischarin_14.1949975866676	2.44	CHEMBL1867_Alpha-2a adrenergic receptor_13.8071071000898	3.19	CHEMBL1942_Alpha-2b adrenergic receptor_10.1517618909372	2.93	CHEMBL1983_Serotonin 1d (5-HT1d) receptor_9.277344524888	0	CHEMBL1916_Alpha-2c adrenergic receptor_8.99686654557946	7.59	CHEMBL1744525_Nicotinamide phosphoribosyltransferase_8.64674041243442	24.58	CHEMBL2167_Transforming protein p21/H-Ras-1 _8.20031661366874	12.33	CHEMBL1898_Serotonin 1b (5-HT1b) receptor_8.08883855152097	5.97	CHEMBL2203_Motilin receptor_6.73164726020755	0
324	-0.4087	SIROLIMUS	1022	MCF7	1e-07		notValid	Not Known										CHEMBL1902_FK506-binding protein 1A_198.163784471026	11.57	CHEMBL2842_FK506 binding protein 12_121.941941385613	12.73	CHEMBL1697668_Solute carrier organic anion transporter family member 1B1_71.2552399997896	0	CHEMBL4302_P-glycoprotein 1_59.6233795888628	36.03	CHEMBL4445_Serine/threonine protein phosphatase 2B catalytic subunit, alpha isoform_51.215045465065	6.26	CHEMBL1781868_Programmed cell death protein 4_50.2243283389885	10.45	CHEMBL4848_Eukaryotic translation initation factor_41.6549702883272	10.27	CHEMBL1250378_Splicing factor 3B subunit 3_27.2676064028622	8.34	CHEMBL4050_FK506 binding protein 4_26.1280851147978	16.18
325	-0.4086	PRASTERONE	6474	MCF7	1.22e-05	CHEMBL90593	No	No										CHEMBL3522_Cytochrome P450 17A1_65.6723128557843	11.47	CHEMBL3305_Testis-specific androgen-binding protein_65.4928097451135	3.03	CHEMBL1856_Steroid 5-alpha-reductase 2_52.8810340769414	2.18	CHEMBL1978_Cytochrome P450 19A1_49.5686778422466	24.35	CHEMBL5347_Glucose-6-phosphate 1-dehydrogenase_43.4955262999207	23.41	CHEMBL1787_Steroid 5-alpha-reductase 1_36.4517106830496	19.01	CHEMBL2808_LXR-alpha_31.3027632175911	10.09	CHEMBL5409_G-protein coupled bile acid receptor 1_30.5478443334354	4.3	CHEMBL3559_Steryl-sulfatase precursor_29.2579542633903	2.99	CHEMBL1871_Androgen Receptor_29.1050450354231	16.87
326	-0.4085	ALFUZOSIN	1586	HL60	9.4e-06	CHEMBL1317208	No	No										CHEMBL229_Alpha-1a adrenergic receptor_11.9632884921188	6.12	CHEMBL232_Alpha-1b adrenergic receptor_11.6502214790928	14.08	CHEMBL2534_3-phosphoinositide dependent protein kinase-1_11.2744165329026	7	CHEMBL6031_Histone-lysine N-methyltransferase, H3 lysine-9 specific 5_9.00186577237403	2.58	CHEMBL6089_Ubiquitin-conjugating enzyme E2 N_8.82952390438521	7.58	CHEMBL223_Alpha-1d adrenergic receptor_7.23126144309834	11.12	CHEMBL6032_Histone-lysine N-methyltransferase, H3 lysine-9 specific 3_6.2857905514164	7.25	CHEMBL5408_Serine/threonine-protein kinase TBK1_5.91371510727521	2.52	CHEMBL4599_Tyrosine kinase non-receptor protein 2_4.65727731121049	19.51	CHEMBL2414_C-C chemokine receptor type 4_4.3031181778345	7.19
327	-0.4082	CORTISONE	2385	HL60	1.1e-05	CHEMBL1499	No	No										CHEMBL2034_Glucocorticoid receptor_96.5359073776811	45.76	CHEMBL3305_Testis-specific androgen-binding protein_73.8332585562793	3.03	CHEMBL1856_Steroid 5-alpha-reductase 2_45.3905138989032	2.18	CHEMBL3522_Cytochrome P450 17A1_40.269235568064	11.47	CHEMBL1787_Steroid 5-alpha-reductase 1_37.9764830582142	19.01	CHEMBL1871_Androgen Receptor_29.3826151441465	16.87	CHEMBL208_Progesterone receptor_28.636220585203	21.65	CHEMBL1994_Mineralocorticoid receptor_27.2964260187724	10.81	CHEMBL1978_Cytochrome P450 19A1_24.0734894461827	24.35	CHEMBL5347_Glucose-6-phosphate 1-dehydrogenase_22.7627968001442	23.41
328	-0.4082	0175029-0000	4716	MCF7	1e-06		No	Not Known										CHEMBL4599_Tyrosine kinase non-receptor protein 2_22.9248938051623	19.51	CHEMBL3650_Fibroblast growth factor receptor 1_20.6874659300957	13.97	CHEMBL2695_Focal adhesion kinase 1_20.4134449043219	9.45	CHEMBL258_Tyrosine-protein kinase LCK_17.5023351493191	21.71	CHEMBL4179_c-Jun N-terminal kinase 2_16.8430601460809	14.19	CHEMBL4247_ALK tyrosine kinase receptor_13.0483647898003	7.95	CHEMBL5251_Tyrosine-protein kinase BTK_12.6017567732258	2.79	CHEMBL2007_Platelet-derived growth factor receptor alpha _11.6610735483778	19.17	CHEMBL267_Tyrosine-protein kinase SRC_11.4766353723269	24.45	CHEMBL3009_Receptor protein-tyrosine kinase erbB-4_11.2191012614972	7.28
329	-0.4077	AZACYCLONOL	6298	PC3	1.5e-05	CHEMBL127508	Yes	No										CHEMBL245_Muscarinic acetylcholine receptor M3_19.9548748071467	2.96	CHEMBL216_Muscarinic acetylcholine receptor M1_14.3538029177057	3.61	CHEMBL4018_Neuropeptide Y receptor type 2_14.0050739816343	8.24	CHEMBL211_Muscarinic acetylcholine receptor M2_12.1545669858161	5.79	CHEMBL1821_Muscarinic acetylcholine receptor M4_10.4224418288757	2.17	CHEMBL2035_Muscarinic acetylcholine receptor M5_9.52247237490303	2.4	CHEMBL286_Renin_7.52893969059706	18.93	CHEMBL231_Histamine H1 receptor_4.13727410562609	5.59	CHEMBL240_HERG_3.45300500610733	8.45	CHEMBL5203_dUTP pyrophosphatase_3.14908501092529	15.9
330	-0.4076	LYCORINE	4365	MCF7	1.24e-05	CHEMBL400092	Yes	No										CHEMBL4081_Coagulation factor III_28.1062502165833	12.18	CHEMBL220_Acetylcholinesterase_20.1544029954948	19.12	CHEMBL340_Cytochrome P450 3A4_17.0369108296981	27.7	CHEMBL2056_Dopamine D1 receptor_13.1426366129363	6.51	CHEMBL1781_DNA topoisomerase I_7.02972876715061	14.9	CHEMBL1850_Dopamine D5 receptor_4.71226190666765	3.4	CHEMBL211_Muscarinic acetylcholine receptor M2_3.74896047240093	5.79	CHEMBL3880_Heat shock protein HSP 90-alpha_3.61256803764428	25.14	CHEMBL1741186_Nuclear receptor ROR-gamma_2.62204810453681	12.43	CHEMBL1916_Alpha-2c adrenergic receptor_2.5031162062194	7.59
331	-0.4075	BUTYL HYDROXYBENZOATE	5608	MCF7	2.06e-05	CHEMBL459008	No	No										CHEMBL4607_Angiotensin II type 2 (AT-2) receptor_19.0949861068386	15.21	CHEMBL299_Protein kinase C alpha _18.7749066720316	15.57	CHEMBL3045_Protein kinase C beta_12.2608529486463	13.67	CHEMBL2001_Purinergic receptor P2Y12_11.005196211528	0	CHEMBL3616_Protein kinase C eta_10.9979058742831	7.17	CHEMBL227_Angiotensin II type 1 receptor_10.7828292669926	6.43	CHEMBL3582_Protein kinase C epsilon_10.3659480471636	17.53	CHEMBL245_Muscarinic acetylcholine receptor M3_8.75969217976167	2.96	CHEMBL211_Muscarinic acetylcholine receptor M2_7.94881432036751	5.79	CHEMBL2938_Protein kinase C gamma_7.87916200220443	7.13
332	-0.4075	MEFLOQUINE	6205	MCF7	9.6e-06	CHEMBL416956	Yes	No	T,									CHEMBL4794_Vanilloid receptor_3.04688274458179	5.28	CHEMBL2808_LXR-alpha_1.85816522250509	10.09	CHEMBL4894_Galanin receptor 1_1.0283606113118	0	CHEMBL4360_Monocarboxylate transporter 1_0.514447441876356	13.91	CHEMBL5849_Mas-related G-protein coupled receptor member X2_0.484003569807481	0	CHEMBL1855_Gonadotropin-releasing hormone receptor_-0.190032839742683	6.93	CHEMBL240_HERG_-0.22713612024809	8.45	CHEMBL4093_LXR-beta_-0.286679623707568	6.98	CHEMBL2717_Phosphodiesterase 11A_-0.548397257031998	8.8	CHEMBL3983_Dual specificity protein kinase TTK_-0.832629744308431	7.05
333	-0.4074	15-DELTA PROSTAGLANDIN J2	201	MCF7	1e-05	CHEMBL482477	No	No										CHEMBL2069_Thromboxane A2 receptor_38.27578427949	2.14	CHEMBL1835_Thromboxane-A synthase_32.9922297116397	6.41	CHEMBL4427_Prostanoid DP receptor_31.9809591436316	2.7	CHEMBL1987_Prostanoid FP receptor_28.4739883964269	2.44	CHEMBL1995_Prostanoid IP receptor_21.6843061175004	0	CHEMBL1881_Prostanoid EP2 receptor_21.4670674311149	11.19	CHEMBL3819_Lysophosphatidic acid receptor Edg-2_20.4922879499002	11.22	CHEMBL3250_Lysophosphatidic acid receptor Edg-7_20.2587495063352	2.95	CHEMBL235_Peroxisome proliferator-activated receptor gamma_18.9677438887916	31.72	CHEMBL1836_Prostanoid EP4 receptor_18.1115999191785	2.04
334	-0.4073	SANGUINARINE	2927	HL60	1.2e-05	CHEMBL417799	Yes	No										CHEMBL1781_DNA topoisomerase I_22.1373885224213	14.9	CHEMBL2916_Telomerase reverse transcriptase_15.7416955845159	17.42	CHEMBL220_Acetylcholinesterase_14.4404255919005	19.12	CHEMBL4376_Dual-specificity tyrosine-phosphorylation regulated kinase 2_12.1987463463516	2.49	CHEMBL252_Endothelin receptor ET-A_10.494263853457	9.22	CHEMBL5147_Ephrin type-B receptor 4_9.84310319219517	2.68	CHEMBL1785_Endothelin receptor ET-B_9.45680711560828	20.71	CHEMBL4226_Dual specificity protein kinase CLK3_8.10971540431768	2.63	CHEMBL4224_Dual specificty protein kinase CLK1_7.8313527568238	21.83	CHEMBL2717_Phosphodiesterase 11A_6.30494198482862	8.8
335	-0.407	DIPHEMANIL METILSULFATE	1912	PC3	1.02e-05	CHEMBL1201340	No	Yes										CHEMBL236_Delta opioid receptor_13.3777152451288	7.17	CHEMBL233_Mu opioid receptor_12.458153910781	9.17	CHEMBL245_Muscarinic acetylcholine receptor M3_12.1637969496939	2.96	CHEMBL211_Muscarinic acetylcholine receptor M2_7.79884431489469	5.79	CHEMBL216_Muscarinic acetylcholine receptor M1_5.62942701423074	3.61	CHEMBL1741179_Probable DNA dC->dU-editing enzyme APOBEC-3A_4.80518027546781	0	CHEMBL2035_Muscarinic acetylcholine receptor M5_3.63202039333514	2.4	CHEMBL1821_Muscarinic acetylcholine receptor M4_3.28157709644095	2.17	CHEMBL1741217_DNA dC->dU-editing enzyme APOBEC-3G_1.74908253487827	3.1
336	-0.4068	PIOGLITAZONE	7528	PC3	1e-05	CHEMBL595	No	Yes										CHEMBL235_Peroxisome proliferator-activated receptor gamma_52.5086228776363	31.72	CHEMBL4422_Free fatty acid receptor 1_39.1764992934357	0	CHEMBL239_Peroxisome proliferator-activated receptor alpha_31.9198290033188	15.32	CHEMBL213_Beta-1 adrenergic receptor_17.1296299801764	8.96	CHEMBL246_Beta-3 adrenergic receptor_15.2602926059405	10.23	CHEMBL3979_Peroxisome proliferator-activated receptor delta_10.3314982169276	9.63	CHEMBL1293255_15-hydroxyprostaglandin dehydrogenase [NAD+]_7.94044482318603	14.28	CHEMBL2049_Oxytocin receptor_6.77656820595084	6.86	CHEMBL210_Beta-2 adrenergic receptor_4.40132364719939	4.74	CHEMBL1988_Atrial natriuretic peptide receptor A_1.56165119543725	16.76
337	-0.4067	MENADIONE	4662	PC3	2.32e-05	CHEMBL590	No	No	ISL1,									CHEMBL4685_Indoleamine 2,3-dioxygenase_11.0608285919193	2.38	CHEMBL4804_Dual specificity phosphatase Cdc25B_10.311832718067	5.97	CHEMBL1741200_Putative hexokinase HKDC1_8.52867100730821	2.76	CHEMBL3243_Leukocyte common antigen _8.28508632988043	11.64	CHEMBL3880_Heat shock protein HSP 90-alpha_4.7973645084632	25.14	CHEMBL3775_Dual specificity phosphatase Cdc25A_4.21707435565862	10.7	CHEMBL2782_Acyl coenzyme A:cholesterol acyltransferase 1_3.59269609773792	12.31	CHEMBL1741215_Sentrin-specific protease 6_2.90303776168487	8.34	CHEMBL5619_DNA-(apurinic or apyrimidinic site) lyase_2.07742370528162	17
338	-0.4064	CLOTRIMAZOLE	3166	MCF7	1.16e-05	CHEMBL104	No	Yes										CHEMBL4305_Intermediate conductance calcium-activated potassium channel protein 4_12.217792248361	16.46	CHEMBL1835_Thromboxane-A synthase_12.1218637386574	6.41	CHEMBL3849_Cytochrome P450 51_10.5828420429098	7.77	CHEMBL340_Cytochrome P450 3A4_8.57864299091018	27.7	CHEMBL3397_Cytochrome P450 2C9_8.4598877162861	10.38	CHEMBL3522_Cytochrome P450 17A1_7.6871427151938	11.47	CHEMBL3622_Cytochrome P450 2C19_6.15118331843894	4.94	CHEMBL1978_Cytochrome P450 19A1_5.22311018993039	24.35	CHEMBL5555_Acyl-CoA desaturase_4.61126302274913	13.54	CHEMBL3401_Pregnane X receptor_4.29142917945055	21.57
339	-0.4057	DIPYRIDAMOLE	2017	HL60	8e-06	CHEMBL932	No	Yes		MAPK14,								CHEMBL1997_Equilibrative nucleoside transporter 1_39.9148416502562	11.42	CHEMBL1800_Corticotropin releasing factor receptor 1_8.56648068530453	7.16	CHEMBL4716_Phosphodiesterase 7B_7.24816420085464	7.89	CHEMBL2842_FK506 binding protein 12_5.72303975126791	12.73	CHEMBL4794_Vanilloid receptor_5.04806560493115	5.28	CHEMBL4640_Phosphodiesterase 8A_5.00033770894364	8.03	CHEMBL6032_Histone-lysine N-methyltransferase, H3 lysine-9 specific 3_4.94780873517188	7.25	CHEMBL2001_Purinergic receptor P2Y12_4.34399887016149	0	CHEMBL1827_Phosphodiesterase 5A_3.83288912013285	2.09
340	-0.4057	MOMETASONE	2896	MCF7	7.6e-06	CHEMBL1161	Yes	Yes	NCAM1,	MAPK14,								CHEMBL2034_Glucocorticoid receptor_120.758125522189	45.76	CHEMBL332_Matrix metalloproteinase-1_31.0258936212705	27.47	CHEMBL208_Progesterone receptor_25.6334187086738	21.65	CHEMBL3305_Testis-specific androgen-binding protein_23.0675058852604	3.03	CHEMBL1994_Mineralocorticoid receptor_17.2533913727462	10.81	CHEMBL4302_P-glycoprotein 1_15.9013327235972	36.03	CHEMBL1856_Steroid 5-alpha-reductase 2_12.5214148856791	2.18	CHEMBL1787_Steroid 5-alpha-reductase 1_11.1247876654057	19.01	CHEMBL1978_Cytochrome P450 19A1_8.63547395266476	24.35	CHEMBL2047_Bile acid receptor FXR_8.3399927344601	9.75
341	-0.4057	DEPTROPINE	3144	HL60	7.6e-06	CHEMBL503237	Yes	No										CHEMBL238_Dopamine transporter_16.556100631871	5.95	CHEMBL216_Muscarinic acetylcholine receptor M1_13.256773911903	3.61	CHEMBL222_Norepinephrine transporter_12.9639027519113	11.29	CHEMBL228_Serotonin transporter_12.077434563947	6.32	CHEMBL217_Dopamine D2 receptor_9.69551573704503	17.35	CHEMBL231_Histamine H1 receptor_9.1201668046328	5.59	CHEMBL245_Muscarinic acetylcholine receptor M3_8.74389681518463	2.96	CHEMBL211_Muscarinic acetylcholine receptor M2_8.70876074803433	5.79	CHEMBL2492_Neuronal acetylcholine receptor protein alpha-7 subunit_8.51161051068701	0	CHEMBL1821_Muscarinic acetylcholine receptor M4_8.31491914950205	2.17
342	-0.4057	LY-294002	4440	PC3	1e-07	CHEMBL98350	Yes	No	GATA4,									CHEMBL3142_DNA-dependent protein kinase_68.0156185687921	3.69	CHEMBL4005_PI3-kinase p110-alpha subunit_38.1143799511588	6.43	CHEMBL3145_PI3-kinase p110-beta subunit_32.3745733102404	2.56	CHEMBL3130_PI3-kinase p110-delta subunit_25.8807400099798	16.96	CHEMBL3267_PI3-kinase p110-gamma subunit_24.5943823318063	2.47	CHEMBL5554_Phosphatidylinositol-4-phosphate 3-kinase C2 domain-containing beta polypeptide_14.2803974409441	3.91	CHEMBL2842_FK506 binding protein 12_10.6423047466049	12.73	CHEMBL2001_Purinergic receptor P2Y12_10.5845024458381	0	CHEMBL3553_Tyrosine-protein kinase TYK2 _7.93400113771495	2.52	CHEMBL2506_PI3-kinase p85-alpha subunit_5.45652389430896	27.05
343	-0.4055	DEMECOLCINE	1103	MCF7	1.17e-05	CHEMBL433632	No	No	INHBA,	PDGFRA,								CHEMBL1915_Tubulin beta-1 chain_29.2111918544121	2.79	CHEMBL3559_Steryl-sulfatase precursor_7.88385294900893	2.99	CHEMBL4081_Coagulation factor III_7.49840598649902	12.18	CHEMBL220_Acetylcholinesterase_5.60956316629775	19.12	CHEMBL4247_ALK tyrosine kinase receptor_4.9540340152273	7.95	CHEMBL2695_Focal adhesion kinase 1_1.86030473106497	9.45	CHEMBL3004_Multidrug resistance-associated protein 1_1.73916629985228	24.97	CHEMBL2002_Inosine-5'-monophosphate dehydrogenase 2_1.6143207643181	11.6	CHEMBL241_Phosphodiesterase 3A_0.916670044812932	0
344	-0.4055	BETA-ESCIN	4544	PC3	3.2e-06		notValid	Not Known										CHEMBL3807_T-cell protein-tyrosine phosphatase_72.5507231186455	6.96	CHEMBL335_Protein-tyrosine phosphatase 1B_70.3670436695731	6.71	CHEMBL221_Cyclooxygenase-1_53.1511669652152	22	CHEMBL3107_Basic fibroblast growth factor_47.9443900940262	30.97	CHEMBL2120_Acidic fibroblast growth factor_45.6995805044513	9.22	CHEMBL3746_11-beta-hydroxysteroid dehydrogenase 2_45.6085987077028	27.69	CHEMBL4423_C-C chemokine receptor type 6_45.0747319341555	2.4	CHEMBL1628481_Apelin receptor_39.8817066433905	0	CHEMBL5807_Myelin-associated glycoprotein_39.4926120632207	2.56	CHEMBL1075315_C-X-C chemokine receptor type 5_38.876572639932	8.05
345	-0.4055	CLOPAMIDE	5402	MCF7	1.16e-05	CHEMBL1361347	No	No										CHEMBL244_Coagulation factor X_8.59388333922295	10.27	CHEMBL2326_Carbonic anhydrase VII_3.75568355277229	3.76	CHEMBL3912_Carbonic anhydrase XIII_3.75242220528686	0	CHEMBL209_Trypsin I_3.3665236458637	8.78	CHEMBL204_Thrombin_2.18187905626773	8.24	CHEMBL261_Carbonic anhydrase I_2.07745291338844	3.54	CHEMBL4444_Vitamin K-dependent protein C_1.99006144038049	6.26	CHEMBL205_Carbonic anhydrase II_0.751492007965769	21.73	CHEMBL2000_Plasma kallikrein_-0.258817260778438	2.39	CHEMBL5850_Mas-related G-protein coupled receptor member X1_-3.23310311190367	0
346	-0.4055	CHLORHEXIDINE	5403	MCF7	8e-06		No	Not Known										CHEMBL4777_Neuropeptide Y receptor type 1_14.192481878073	6.79	CHEMBL2107_C-X-C chemokine receptor type 4_6.70957685851282	8.77	CHEMBL259_Melanocortin receptor 4_6.55161302932731	2.6	CHEMBL4123_Neurotensin receptor 1_5.53645409517059	0	CHEMBL6089_Ubiquitin-conjugating enzyme E2 N_3.73179465452624	7.58	CHEMBL1941_Histamine H2 receptor_2.65402615133081	2.2	CHEMBL4959_Gastrin releasing peptide receptor_2.16685443956558	0	CHEMBL1697671_Placenta growth factor_2.15437259217663	7.2	CHEMBL298_Cholecystokinin B receptor_1.22685618130547	3.08	CHEMBL4641_Voltage-gated T-type calcium channel alpha-1G subunit_1.18933868304525	22.69
347	-0.4049	FUROSEMIDE	1580	HL60	1.2e-05	CHEMBL35	No	Yes										CHEMBL261_Carbonic anhydrase I_11.8866508838646	3.54	CHEMBL205_Carbonic anhydrase II_8.64792304216746	21.73	CHEMBL2219_Protein-tyrosine phosphatase LC-PTP_8.17386964023242	2.79	CHEMBL2326_Carbonic anhydrase VII_7.51102041463579	3.76	CHEMBL3242_Carbonic anhydrase XII_7.46249967238053	12.47	CHEMBL1993_DNA (cytosine-5)-methyltransferase 1_7.04858989864765	13.64	CHEMBL4789_Carbonic anhydrase VA_6.33522632819077	0	CHEMBL3510_Carbonic anhydrase XIV_6.2688599716462	0	CHEMBL3969_Carbonic anhydrase VB_6.24417950429459	0
348	-0.4049	10-METHOXYHARMALAN	1743	HL60	1.86e-05	CHEMBL338115	Yes	No										CHEMBL2208_MAP kinase-activated protein kinase 2_9.61290213020452	6.57	CHEMBL4878_Cytochrome P450 1B1_7.11643127568568	33.14	CHEMBL2231_Cytochrome P450 1A1_7.08695841917111	28.1	CHEMBL5917_Malate dehydrogenase, mitochondrial_7.02745343698323	6.93	CHEMBL3155_Serotonin 7 (5-HT7) receptor_6.9022187985442	2.29	CHEMBL3356_Cytochrome P450 1A2_5.87780872347623	33.95	CHEMBL1983_Serotonin 1d (5-HT1d) receptor_5.46260757952124	0	CHEMBL3371_Serotonin 6 (5-HT6) receptor_5.19571473069758	0	CHEMBL290_Phosphodiesterase 3B_4.0714537310174	2.44	CHEMBL1855_Gonadotropin-releasing hormone receptor_3.93194893113311	6.93
349	-0.4048	MONORDEN	484	PC3	1e-07		No	Not Known										CHEMBL4303_Heat shock protein HSP 90-beta_35.437425556884	9.66	CHEMBL5586_Carbonyl reductase [NADPH] 1_22.668101607566	18.76	CHEMBL3880_Heat shock protein HSP 90-alpha_20.4155648371877	25.14	CHEMBL1741208_NACHT, LRR and PYD domains-containing protein 3_8.34974875268269	0	CHEMBL2007_Platelet-derived growth factor receptor alpha _5.9314896802615	19.17	CHEMBL1697668_Solute carrier organic anion transporter family member 1B1_3.73158078621842	0	CHEMBL1871_Androgen Receptor_3.22360816523797	16.87	CHEMBL242_Estrogen receptor beta_2.55604005718966	23.19	CHEMBL2034_Glucocorticoid receptor_2.41283315527662	45.76	CHEMBL2056_Dopamine D1 receptor_2.185852322484	6.51
350	-0.4047	CHLORAMPHENICOL	5466	MCF7	1.24e-05	CHEMBL130	No	Yes										CHEMBL5023_p53-binding protein Mdm-2_15.8950303509102	18.7	CHEMBL1075317_WD repeat-containing protein 5_15.5589933193768	2.73	CHEMBL4959_Gastrin releasing peptide receptor_15.2518834479598	0	CHEMBL1917_Somatostatin receptor 1_14.524219886798	0	CHEMBL2028_Somatostatin receptor 3_13.4912035851168	2.34	CHEMBL1804_Somatostatin receptor 2_8.7744093622702	2.27	CHEMBL4625_Apoptosis regulator Bcl-X_7.14870118486143	35.69	CHEMBL4588_Matrix metalloproteinase 8_7.01098996976123	12.1	CHEMBL3272_Cathepsin L2_6.30867393399495	3.1	CHEMBL3636_Neuromedin B receptor_6.16209436041715	0
351	-0.4045	N6-METHYLADENOSINE	1271	HL60	1.42e-05	CHEMBL383144	No	No										CHEMBL1997_Equilibrative nucleoside transporter 1_83.5741625417991	11.42	CHEMBL256_Adenosine A3 receptor_71.7914433874123	11.76	CHEMBL226_Adenosine A1 receptor_65.3217378187654	5.75	CHEMBL2284_Glyceraldehyde-3-phosphate dehydrogenase liver_58.7114428388714	19.38	CHEMBL3589_Adenosine kinase_52.1158707674311	7.02	CHEMBL2664_Adenosylhomocysteinase _50.0698000805958	6.64	CHEMBL6095_DNA (cytosine-5)-methyltransferase 3B_49.7177754684288	15.57	CHEMBL1822_Inosine-5'-monophosphate dehydrogenase 1_49.1320270442233	8.34	CHEMBL3575_RNase L_49.0317843364241	0
352	-0.4045	(+/-)-CATECHIN	3351	MCF7	1.38e-05	CHEMBL311498	No	No		BMP4,								CHEMBL242_Estrogen receptor beta_30.5007370973788	23.19	CHEMBL206_Estrogen receptor alpha_29.4629612881749	21	CHEMBL1697671_Placenta growth factor_17.3791871797491	7.2	CHEMBL1783_Vascular endothelial growth factor A_16.3241438505263	40.24	CHEMBL3404_6-phosphogluconate dehydrogenase_16.1576506971245	5.95	CHEMBL4878_Cytochrome P450 1B1_13.0226281981981	33.14	CHEMBL4979_Sodium/glucose cotransporter 1_10.2147776152382	2.31	CHEMBL3025_Carbonic anhydrase VI_8.10696644595128	0	CHEMBL3884_Sodium/glucose cotransporter 2_7.46746146260985	2.73	CHEMBL2885_Carbonic anhydrase III_7.1801074022913	6.71
353	-0.4045	DIGOXIN	5324	MCF7	5.2e-06		notValid	Not Known										CHEMBL2933_Potassium-transporting ATPase alpha chain 2_41.0906151686528	3.05	CHEMBL2120_Acidic fibroblast growth factor_40.2493341211666	9.22	CHEMBL3107_Basic fibroblast growth factor_39.715335809844	30.97	CHEMBL2034_Glucocorticoid receptor_38.7383839271732	45.76	CHEMBL3305_Testis-specific androgen-binding protein_36.2660698024451	3.03	CHEMBL1741186_Nuclear receptor ROR-gamma_33.6659705888769	12.43	CHEMBL4026_Signal transducer and activator of transcription 3_31.585397875687	20.51	CHEMBL5409_G-protein coupled bile acid receptor 1_24.7148927067053	4.3	CHEMBL5347_Glucose-6-phosphate 1-dehydrogenase_18.6039156704712	23.41
354	-0.4043	ISOXSUPRINE	1985	HL60	1.18e-05		No	Not Known										CHEMBL246_Beta-3 adrenergic receptor_31.907739462316	10.23	CHEMBL213_Beta-1 adrenergic receptor_28.6367568127596	8.96	CHEMBL210_Beta-2 adrenergic receptor_20.2209513705234	4.74	CHEMBL5399_Pituitary adenylate cyclase-activating polypeptide type I receptor_7.95672485641922	8.78	CHEMBL1255126_Protein Mdm4_6.44565521318371	7.05	CHEMBL1784_Glucagon-like peptide receptor_6.32001153209277	3.13	CHEMBL1878_Calcium sensing receptor_5.45499856828482	0	CHEMBL4777_Neuropeptide Y receptor type 1_4.80101877331527	6.79	CHEMBL4894_Galanin receptor 1_2.39536816753292	0	CHEMBL1832_Calcitonin receptor_1.78989105309903	2.58
355	-0.4043	CHLORTETRACYCLINE	5360	MCF7	7.8e-06		No	Not Known	GATA4,									CHEMBL4426_Phospholipase A2 group 1B_8.14418815298376	7.43	CHEMBL237_Kappa opioid receptor_7.96424326247621	6.17	CHEMBL236_Delta opioid receptor_7.03750120933338	7.17	CHEMBL1741221_Cysteine protease ATG4B_6.95997988302575	2.9	CHEMBL233_Mu opioid receptor_5.1713795624565	9.17	CHEMBL5784_NUAK family SNF1-like kinase 1_2.07108931652601	8.23	CHEMBL3880_Heat shock protein HSP 90-alpha_0.615078459737086	25.14	CHEMBL5989_Baculoviral IAP repeat-containing protein 5_-0.072044873120042	28.46	CHEMBL1806_DNA topoisomerase II alpha_-1.69867511552821	19.17	CHEMBL3181_Estradiol 17-beta-dehydrogenase 1_-1.99508451002265	14.94
356	-0.4043	BENZAMIL	6056	MCF7	1.12e-05	CHEMBL212579	No	No										CHEMBL4822_Beta-secretase 1_16.5110420562774	11.52	CHEMBL1628480_Polycystic kidney disease 2-like 1 protein_13.1354894786575	3.79	CHEMBL3286_Urokinase-type plasminogen activator_11.6993919439911	19.68	CHEMBL1628477_Amiloride-sensitive cation channel 2, neuronal_8.02275771100405	3.8	CHEMBL4777_Neuropeptide Y receptor type 1_7.80790470312294	6.79	CHEMBL3991_Coagulation factor VII_6.6833972587473	6.26	CHEMBL4444_Vitamin K-dependent protein C_4.69885428593621	6.26	CHEMBL204_Thrombin_4.66292715055143	8.24	CHEMBL2617_Tryptase beta-1_4.35048707404737	3.25	CHEMBL244_Coagulation factor X_3.30853747056633	10.27
357	-0.4039	ESTRADIOL	5601	MCF7	1e-08	CHEMBL135	No	Yes		MAPK14,								CHEMBL3559_Steryl-sulfatase precursor_76.419373072011	2.99	CHEMBL3305_Testis-specific androgen-binding protein_64.4397009560559	3.03	CHEMBL3181_Estradiol 17-beta-dehydrogenase 1_60.9259003389754	14.94	CHEMBL206_Estrogen receptor alpha_56.9841215730764	21	CHEMBL242_Estrogen receptor beta_48.2365790608825	23.19	CHEMBL3751_Estrogen-related receptor beta_43.2106855508642	8.61	CHEMBL1856_Steroid 5-alpha-reductase 2_33.7648169644807	2.18	CHEMBL1787_Steroid 5-alpha-reductase 1_33.6160295192556	19.01	CHEMBL3429_Estrogen-related receptor alpha_31.24890136052	3.23	CHEMBL2034_Glucocorticoid receptor_30.5219309001326	45.76
358	-0.4037	SIROLIMUS	4466	PC3	1e-07		notValid	Not Known		CXCR4,MAPK14,								CHEMBL1902_FK506-binding protein 1A_198.163784471026	11.57	CHEMBL2842_FK506 binding protein 12_121.941941385613	12.73	CHEMBL1697668_Solute carrier organic anion transporter family member 1B1_71.2552399997896	0	CHEMBL4302_P-glycoprotein 1_59.6233795888628	36.03	CHEMBL4445_Serine/threonine protein phosphatase 2B catalytic subunit, alpha isoform_51.215045465065	6.26	CHEMBL1781868_Programmed cell death protein 4_50.2243283389885	10.45	CHEMBL4848_Eukaryotic translation initation factor_41.6549702883272	10.27	CHEMBL1250378_Splicing factor 3B subunit 3_27.2676064028622	8.34	CHEMBL4050_FK506 binding protein 4_26.1280851147978	16.18
359	-0.4035	PRAZOSIN	826	MCF7	1e-05	CHEMBL2	No	Yes										CHEMBL6032_Histone-lysine N-methyltransferase, H3 lysine-9 specific 3_13.0301857858519	7.25	CHEMBL6089_Ubiquitin-conjugating enzyme E2 N_12.6179696905935	7.58	CHEMBL232_Alpha-1b adrenergic receptor_10.1055417343777	14.08	CHEMBL6031_Histone-lysine N-methyltransferase, H3 lysine-9 specific 5_8.72317155220341	2.58	CHEMBL229_Alpha-1a adrenergic receptor_7.62786031804691	6.12	CHEMBL2414_C-C chemokine receptor type 4_7.34293215900437	7.19	CHEMBL5113_Orexin receptor 1_5.1205399450765	2.83	CHEMBL1075322_G-protein coupled receptor 55_4.80269501664608	4.3	CHEMBL5469_Protein tyrosine kinase 2 beta_4.57864968115953	29.69	CHEMBL2534_3-phosphoinositide dependent protein kinase-1_2.53496178725008	7
360	-0.4034	OXETACAINE	1984	HL60	8.6e-06	CHEMBL127592	No	No										CHEMBL5966_IgG receptor FcRn large subunit p51_11.0399936877933	12.88	CHEMBL4429_Neurokinin 3 receptor_9.84000928302702	0	CHEMBL4616_Ghrelin receptor_5.36621649831591	2.83	CHEMBL5852_Pyroglutamylated RFamide peptide receptor_2.42838267661157	0	CHEMBL3092_Cathepsin E_2.27613618603115	2.39	CHEMBL249_Neurokinin 1 receptor_2.14291979396482	10.23	CHEMBL3514_LDL-associated phospholipase A2_2.089817910396	6.46	CHEMBL4822_Beta-secretase 1_1.91807251458448	11.52	CHEMBL298_Cholecystokinin B receptor_1.76617871041141	3.08	CHEMBL4069_Corticotropin releasing factor receptor 2_1.74425379118095	2.49
361	-0.4032	0179445-0000	4289	PC3	1e-05		No	Not Known	PDGFRA,									CHEMBL5331_Proto-oncogene tyrosine-protein kinase MER_20.8685645197294	7.15	CHEMBL3650_Fibroblast growth factor receptor 1_13.4614224294796	13.97	CHEMBL5314_Tyrosine-protein kinase receptor TYRO3_13.1325464642005	7.1	CHEMBL5408_Serine/threonine-protein kinase TBK1_9.22107728844147	2.52	CHEMBL2414_C-C chemokine receptor type 4_7.87888126091723	7.19	CHEMBL4179_c-Jun N-terminal kinase 2_7.87192019381498	14.19	CHEMBL5850_Mas-related G-protein coupled receptor member X1_7.08846940217915	0	CHEMBL4722_Serine/threonine-protein kinase Aurora-A_6.3892466357838	10.03	CHEMBL267_Tyrosine-protein kinase SRC_5.50751878374718	24.45	CHEMBL4599_Tyrosine kinase non-receptor protein 2_4.12994501723606	19.51
362	-0.4031	DYDROGESTERONE	2811	MCF7	1.28e-05	CHEMBL1200853	No	Yes	CXCR4,									CHEMBL1856_Steroid 5-alpha-reductase 2_78.4234816606217	2.18	CHEMBL1787_Steroid 5-alpha-reductase 1_69.2620616690927	19.01	CHEMBL3305_Testis-specific androgen-binding protein_48.6564682553546	3.03	CHEMBL2034_Glucocorticoid receptor_38.3967712326339	45.76	CHEMBL1958_3-beta-hydroxysteroid dehydrogenase/delta 5-->4-isomerase type I_38.2674951687079	28.32	CHEMBL3522_Cytochrome P450 17A1_36.0301431418263	11.47	CHEMBL1871_Androgen Receptor_30.6121396284641	16.87	CHEMBL5347_Glucose-6-phosphate 1-dehydrogenase_26.6165836097998	23.41	CHEMBL1978_Cytochrome P450 19A1_26.0506316207177	24.35	CHEMBL208_Progesterone receptor_20.8951401850052	21.65
363	-0.403	AMPROLIUM	1979	HL60	1.26e-05	CHEMBL1179735	No	No	MEF2C,									CHEMBL4983_Transketolase_21.2259033955423	21.02	CHEMBL202_Dihydrofolate reductase_8.34109098883309	27.78	CHEMBL3079_Thiamine transporter 1_8.3059956241481	18.29	CHEMBL5936_Toll-like receptor 7_6.38618557712202	8.14	CHEMBL5805_Toll-like receptor 8_6.27171764959329	0	CHEMBL251_Adenosine A2a receptor_-1.08479712727889	5.46	CHEMBL4408_Phosphodiesterase 8B_-1.09643577529399	13.39	CHEMBL286_Renin_-2.10035148100129	18.93	CHEMBL226_Adenosine A1 receptor_-2.60187287440164	5.75	CHEMBL204_Thrombin_-3.188529179014	8.24
364	-0.403	SPARTEINE	2134	HL60	1.7e-05		Yes	Not Known										CHEMBL4767_Vesicular acetylcholine transporter_13.2541983926626	2.63	CHEMBL233_Mu opioid receptor_10.2695895788933	9.17	CHEMBL237_Kappa opioid receptor_10.1475267426157	6.17	CHEMBL2492_Neuronal acetylcholine receptor protein alpha-7 subunit_8.94303070633887	0	CHEMBL287_Sigma opioid receptor_8.35938749355928	5.75	CHEMBL3202_Prolyl endopeptidase_7.47613879660603	2.47	CHEMBL1902_FK506-binding protein 1A_6.37536258983548	11.57	CHEMBL216_Muscarinic acetylcholine receptor M1_6.33195546661046	3.61	CHEMBL264_Histamine H3 receptor_5.97315005656291	2.28
365	-0.4027	BUTIROSIN	2518	HL60	5.4e-06		No	Not Known										CHEMBL5807_Myelin-associated glycoprotein_37.2658401713153	2.56	CHEMBL1804_Somatostatin receptor 2_32.4202294985661	2.27	CHEMBL4531_Galectin-3_30.3477743477605	22.28	CHEMBL2120_Acidic fibroblast growth factor_30.1107954311361	9.22	CHEMBL1853_Somatostatin receptor 4_27.8778409263648	0	CHEMBL1792_Somatostatin receptor 5_27.4957357477872	2.68	CHEMBL3107_Basic fibroblast growth factor_26.5095435372132	30.97	CHEMBL2028_Somatostatin receptor 3_26.402998217844	2.34	CHEMBL5378_P-selectin_25.7982866935096	5.61	CHEMBL3218_CD22_22.2865552055206	8.38
366	-0.4026	THIORIDAZINE	1986	HL60	9.8e-06	CHEMBL479	No	Yes	MEF2C,									CHEMBL231_Histamine H1 receptor_33.8870136101155	5.59	CHEMBL2056_Dopamine D1 receptor_23.9945392062933	6.51	CHEMBL217_Dopamine D2 receptor_22.7608217717683	17.35	CHEMBL2035_Muscarinic acetylcholine receptor M5_19.7231657718446	2.4	CHEMBL234_Dopamine D3 receptor_18.4755322833211	6.47	CHEMBL1821_Muscarinic acetylcholine receptor M4_17.8788098526767	2.17	CHEMBL1941_Histamine H2 receptor_17.5031536513701	2.2	CHEMBL3371_Serotonin 6 (5-HT6) receptor_16.709096519842	0	CHEMBL3155_Serotonin 7 (5-HT7) receptor_13.7838307911801	2.29
367	-0.4026	IOVERSOL	3365	MCF7	5e-06	CHEMBL1741397	notValid	No										CHEMBL3587_Dual specificity mitogen-activated protein kinase kinase 1_8.04911024537388	23.57	CHEMBL2568_Liver glycogen phosphorylase_6.93703418672242	15.33	CHEMBL5807_Myelin-associated glycoprotein_5.44839531011446	2.56	CHEMBL5626_SHC-transforming protein 1_5.29819790147926	2.18	CHEMBL3218_CD22_4.82092412298197	8.38	CHEMBL5852_Pyroglutamylated RFamide peptide receptor_4.23238655450893	0	CHEMBL4625_Apoptosis regulator Bcl-X_3.56359825649755	35.69	CHEMBL4860_Apoptosis regulator Bcl-2_3.36282680706932	34.2	CHEMBL4383_Gastric inhibitory polypeptide receptor_0.974107550434573	0
368	-0.4022	PYRIMETHAMINE	1894	PC3	1.6e-05	CHEMBL36	No	Yes	BMP1,	SIRPA,								CHEMBL4616_Ghrelin receptor_29.3579382820058	2.83	CHEMBL202_Dihydrofolate reductase_20.9527412420472	27.78	CHEMBL340_Cytochrome P450 3A4_11.2753532367296	27.7	CHEMBL286_Renin_3.37135559300875	18.93	CHEMBL4303_Heat shock protein HSP 90-beta_1.2222536667272	9.66	CHEMBL4772_1-acylglycerol-3-phosphate O-acyltransferase beta_1.19421175600099	12.88	CHEMBL3880_Heat shock protein HSP 90-alpha_0.885225189217213	25.14	CHEMBL4848_Eukaryotic translation initation factor_-0.391835997807716	10.27	CHEMBL4600_Serine/threonine-protein kinase PAK 1_-0.772956562638191	12
369	-0.402	SIMVASTATIN	4828	MCF7	9.6e-06	CHEMBL1064	No	Yes										CHEMBL402_HMG-CoA reductase_101.29755335982	18.39	CHEMBL1697668_Solute carrier organic anion transporter family member 1B1_55.3628471103147	0	CHEMBL4302_P-glycoprotein 1_37.4312910703194	36.03	CHEMBL1865_Histone deacetylase 6_34.2749080787634	2.45	CHEMBL1937_Histone deacetylase 2_29.208080404016	12.15	CHEMBL1902_FK506-binding protein 1A_26.8912031984502	11.57	CHEMBL1250378_Splicing factor 3B subunit 3_20.8072314049786	8.34	CHEMBL299_Protein kinase C alpha _17.5972495665226	15.57	CHEMBL3582_Protein kinase C epsilon_14.5913970475744	17.53	CHEMBL3045_Protein kinase C beta_13.7008310846805	13.67
370	-0.4019	CAFFEIC ACID	3053	HL60	2.22e-05	CHEMBL145	No	No										CHEMBL3911_Leukotriene B4 receptor 1_16.1245436183753	2.49	CHEMBL5983_Aldo-keto reductase family 1 member B10_16.0321744526487	5.84	CHEMBL1798_Cysteinyl leukotriene receptor 1_13.4952466805843	6.5	CHEMBL3864_Protein-tyrosine phosphatase 2C_13.4887168697675	2.21	CHEMBL2008_Retinoic acid receptor beta_12.8046289051256	13.05	CHEMBL215_Arachidonate 5-lipoxygenase_11.3887530365781	8.28	CHEMBL1915_Tubulin beta-1 chain_11.1191382334305	2.79	CHEMBL5603_Nuclear receptor subfamily 0 group B member 2_11.0051373248584	9.51	CHEMBL5573_Intestinal alkaline phosphatase_10.7484280804755	3.55	CHEMBL3402_Alkaline phosphatase placental-like_10.4566194667902	14.58
371	-0.4014	METHOXAMINE	2488	HL60	1.62e-05	CHEMBL1213633	No	No	SIRPA,SCN5A,									CHEMBL244_Coagulation factor X_-3.31448915092276	10.27	CHEMBL286_Renin_-3.57178659237461	18.93	CHEMBL204_Thrombin_-3.98642951164224	8.24	CHEMBL267_Tyrosine-protein kinase SRC_-3.99095355667779	24.45	CHEMBL279_Vascular endothelial growth factor receptor 2_-3.99749122894119	20.01	CHEMBL4822_Beta-secretase 1_-4.19888491978139	11.52	CHEMBL1855_Gonadotropin-releasing hormone receptor_-4.38402569754605	6.93	CHEMBL203_Epidermal growth factor receptor erbB1_-4.47255951958083	30.14	CHEMBL1957_Insulin-like growth factor I receptor_-4.56194305764501	39.7	CHEMBL202_Dihydrofolate reductase_-4.61597014529978	27.78
372	-0.4012	CHLORPROTHIXENE	2627	MCF7	1.14e-05	CHEMBL90125	Yes	No										CHEMBL231_Histamine H1 receptor_33.0371897642094	5.59	CHEMBL2056_Dopamine D1 receptor_23.0040844422369	6.51	CHEMBL1850_Dopamine D5 receptor_17.628262189815	3.4	CHEMBL217_Dopamine D2 receptor_10.5696942926605	17.35	CHEMBL3371_Serotonin 6 (5-HT6) receptor_10.0834566523745	0	CHEMBL234_Dopamine D3 receptor_10.0151390509681	6.47	CHEMBL6089_Ubiquitin-conjugating enzyme E2 N_9.44771733937493	7.58	CHEMBL4869_Prion protein_8.65066611064518	9.42	CHEMBL6165_Urotensin-2_8.55649146637216	2.73	CHEMBL1942_Alpha-2b adrenergic receptor_7.68108473045613	2.93
373	-0.4012	MEFLOQUINE	5724	PC3	9.6e-06	CHEMBL416956	Yes	No		NOTCH1,								CHEMBL4794_Vanilloid receptor_3.04688274458179	5.28	CHEMBL2808_LXR-alpha_1.85816522250509	10.09	CHEMBL4894_Galanin receptor 1_1.0283606113118	0	CHEMBL4360_Monocarboxylate transporter 1_0.514447441876356	13.91	CHEMBL5849_Mas-related G-protein coupled receptor member X2_0.484003569807481	0	CHEMBL1855_Gonadotropin-releasing hormone receptor_-0.190032839742683	6.93	CHEMBL240_HERG_-0.22713612024809	8.45	CHEMBL4093_LXR-beta_-0.286679623707568	6.98	CHEMBL2717_Phosphodiesterase 11A_-0.548397257031998	8.8	CHEMBL3983_Dual specificity protein kinase TTK_-0.832629744308431	7.05
374	-0.4012	LY-294002	6953	MCF7	1e-05	CHEMBL98350	Yes	No		CXCR4,								CHEMBL3142_DNA-dependent protein kinase_68.0156185687921	3.69	CHEMBL4005_PI3-kinase p110-alpha subunit_38.1143799511588	6.43	CHEMBL3145_PI3-kinase p110-beta subunit_32.3745733102404	2.56	CHEMBL3130_PI3-kinase p110-delta subunit_25.8807400099798	16.96	CHEMBL3267_PI3-kinase p110-gamma subunit_24.5943823318063	2.47	CHEMBL5554_Phosphatidylinositol-4-phosphate 3-kinase C2 domain-containing beta polypeptide_14.2803974409441	3.91	CHEMBL2842_FK506 binding protein 12_10.6423047466049	12.73	CHEMBL2001_Purinergic receptor P2Y12_10.5845024458381	0	CHEMBL3553_Tyrosine-protein kinase TYK2 _7.93400113771495	2.52	CHEMBL2506_PI3-kinase p85-alpha subunit_5.45652389430896	27.05
375	-0.4011	PICOTAMIDE	2233	MCF7	1.02e-05	CHEMBL1257015	No	No	CXCR4,MEF2C,									CHEMBL1744525_Nicotinamide phosphoribosyltransferase_24.6234193917589	24.58	CHEMBL5555_Acyl-CoA desaturase_19.2916211531091	13.54	CHEMBL250_Platelet activating factor receptor_10.097773896325	2.66	CHEMBL275_Phosphodiesterase 4B_6.86758620440776	10.01	CHEMBL6000_Serine/threonine-protein kinase RIO2_4.66321047167147	2.98	CHEMBL3979_Peroxisome proliferator-activated receptor delta_4.23908421202196	9.63	CHEMBL5975_Serine/threonine-protein kinase RIO1_2.32184863261753	2.76	CHEMBL1855_Gonadotropin-releasing hormone receptor_1.85573604810931	6.93	CHEMBL254_Phosphodiesterase 4A_1.75107016902103	12.26	CHEMBL244_Coagulation factor X_1.64513385395109	10.27
376	-0.401	NIFEDIPINE	1692	MCF7	1.16e-05		No	Not Known	CXCR4,									CHEMBL4777_Neuropeptide Y receptor type 1_50.5028806213103	6.79	CHEMBL232_Alpha-1b adrenergic receptor_44.700625361263	14.08	CHEMBL229_Alpha-1a adrenergic receptor_44.2899233994857	6.12	CHEMBL223_Alpha-1d adrenergic receptor_39.5516391700507	11.12	CHEMBL256_Adenosine A3 receptor_31.2671078101284	11.76	CHEMBL1835_Thromboxane-A synthase_22.3023302561218	6.41	CHEMBL1075322_G-protein coupled receptor 55_18.7703792116835	4.3	CHEMBL1916_Alpha-2c adrenergic receptor_17.5173210371039	7.59	CHEMBL3526_Muscle glycogen phosphorylase_15.8955001102221	2.45	CHEMBL1942_Alpha-2b adrenergic receptor_15.0229313109201	2.93
377	-0.4009	ALEXIDINE	4721	MCF7	6.8e-06	CHEMBL1195210	No	No										CHEMBL1784_Glucagon-like peptide receptor_23.2667673567924	3.13	CHEMBL2514_Neurotensin receptor 2_21.1122520779698	3.1	CHEMBL4069_Corticotropin releasing factor receptor 2_20.8312192631704	2.49	CHEMBL4777_Neuropeptide Y receptor type 1_19.2690766530784	6.79	CHEMBL4123_Neurotensin receptor 1_17.5480699317065	0	CHEMBL3091_Neurotensin receptor 3_17.2513745528433	22.92	CHEMBL3795_Melanocortin receptor 1_16.7636000022686	2.52	CHEMBL259_Melanocortin receptor 4_16.3574743961167	2.6	CHEMBL4644_Melanocortin receptor 3_16.1514065173479	2.86	CHEMBL2611_Furin_15.8184381866832	2.49
378	-0.4009	ATROPINE METHONITRATE	6495	MCF7	1.1e-05	CHEMBL1179176	No	No	INHBA,									CHEMBL245_Muscarinic acetylcholine receptor M3_46.0095370880873	2.96	CHEMBL211_Muscarinic acetylcholine receptor M2_40.5224811105974	5.79	CHEMBL216_Muscarinic acetylcholine receptor M1_39.9971303249877	3.61	CHEMBL1821_Muscarinic acetylcholine receptor M4_21.8157712401093	2.17	CHEMBL2035_Muscarinic acetylcholine receptor M5_21.5966617327137	2.4	CHEMBL1293286_Polyadenylate-binding protein 1_12.5012499724529	16.67	CHEMBL1741179_Probable DNA dC->dU-editing enzyme APOBEC-3A_6.33197239338054	0	CHEMBL2492_Neuronal acetylcholine receptor protein alpha-7 subunit_3.45127175867638	0	CHEMBL3092_Cathepsin E_3.38442531635211	2.39	CHEMBL4429_Neurokinin 3 receptor_1.40325306690824	0
379	-0.4009	SIROLIMUS	6958	MCF7	1e-07		notValid	Not Known										CHEMBL1902_FK506-binding protein 1A_198.163784471026	11.57	CHEMBL2842_FK506 binding protein 12_121.941941385613	12.73	CHEMBL1697668_Solute carrier organic anion transporter family member 1B1_71.2552399997896	0	CHEMBL4302_P-glycoprotein 1_59.6233795888628	36.03	CHEMBL4445_Serine/threonine protein phosphatase 2B catalytic subunit, alpha isoform_51.215045465065	6.26	CHEMBL1781868_Programmed cell death protein 4_50.2243283389885	10.45	CHEMBL4848_Eukaryotic translation initation factor_41.6549702883272	10.27	CHEMBL1250378_Splicing factor 3B subunit 3_27.2676064028622	8.34	CHEMBL4050_FK506 binding protein 4_26.1280851147978	16.18
380	-0.4007	MONORDEN	1160	HL60	1e-07		No	Not Known										CHEMBL4303_Heat shock protein HSP 90-beta_35.437425556884	9.66	CHEMBL5586_Carbonyl reductase [NADPH] 1_22.668101607566	18.76	CHEMBL3880_Heat shock protein HSP 90-alpha_20.4155648371877	25.14	CHEMBL1741208_NACHT, LRR and PYD domains-containing protein 3_8.34974875268269	0	CHEMBL2007_Platelet-derived growth factor receptor alpha _5.9314896802615	19.17	CHEMBL1697668_Solute carrier organic anion transporter family member 1B1_3.73158078621842	0	CHEMBL1871_Androgen Receptor_3.22360816523797	16.87	CHEMBL242_Estrogen receptor beta_2.55604005718966	23.19	CHEMBL2034_Glucocorticoid receptor_2.41283315527662	45.76	CHEMBL2056_Dopamine D1 receptor_2.185852322484	6.51
381	-0.4006	GRISEOFULVIN	2293	MCF7	1.12e-05	CHEMBL562	No	Yes										CHEMBL2034_Glucocorticoid receptor_8.04562516080717	45.76	CHEMBL208_Progesterone receptor_7.07377553801537	21.65	CHEMBL1994_Mineralocorticoid receptor_6.43642271428219	10.81	CHEMBL1902_FK506-binding protein 1A_5.97874868534029	11.57	CHEMBL1869_Ornithine decarboxylase_4.95816931238984	26.5	CHEMBL4499_NADH-ubiquinone oxidoreductase chain 4 _3.79641291067943	8.98	CHEMBL4050_FK506 binding protein 4_3.49953753332158	16.18	CHEMBL1871_Androgen Receptor_0.316612268083412	16.87
382	-0.4006	ALPRENOLOL	7141	PC3	1.4e-05	CHEMBL266195	No	No										CHEMBL213_Beta-1 adrenergic receptor_51.0720002112774	8.96	CHEMBL210_Beta-2 adrenergic receptor_49.051101445844	4.74	CHEMBL246_Beta-3 adrenergic receptor_47.2878328229103	10.23	CHEMBL4302_P-glycoprotein 1_18.7718779359981	36.03	CHEMBL1878_Calcium sensing receptor_18.3244812747816	0	CHEMBL1811_Prostanoid EP1 receptor_10.193680415591	0	CHEMBL214_Serotonin 1a (5-HT1a) receptor_9.92092700024331	2.72	CHEMBL4777_Neuropeptide Y receptor type 1_5.38619356081376	6.79	CHEMBL289_Cytochrome P450 2D6_5.21810178964428	5.58	CHEMBL3092_Cathepsin E_5.07901904226433	2.39
383	-0.4005	8-AZAGUANINE	1833	HL60	2.62e-05	CHEMBL374107	No	No	INHBA,									CHEMBL4338_Purine nucleoside phosphorylase_25.366995740484	12.78	CHEMBL3972_GAR transformylase_13.1419017644343	2.49	CHEMBL1952_Thymidylate synthase_10.9948155303733	15.41	CHEMBL3171_Folylpoly-gamma-glutamate synthetase_10.8106734023397	8.21	CHEMBL202_Dihydrofolate reductase_10.290090876422	27.78	CHEMBL2864_6-O-methylguanine-DNA methyltransferase_8.53432809527629	0	CHEMBL2121_Folate receptor alpha_5.66108162139936	16.06	CHEMBL1929_Xanthine dehydrogenase_5.23497605560082	19.08	CHEMBL4443_Fucosyltransferase 6_2.36268443369087	9.14	CHEMBL251_Adenosine A2a receptor_1.30101681957726	5.46
384	-0.4004	CAMPTOTHECIN	4541	PC3	1.14e-05	CHEMBL65	Yes	No	CXCR4,									CHEMBL1781_DNA topoisomerase I_122.363223453557	14.9	CHEMBL5393_ATP-binding cassette sub-family G member 2_17.1620165013938	19.22	CHEMBL1743127_Multidrug and toxin extrusion protein 2_16.3452030091689	3.59	CHEMBL3660_Vitronectin receptor alpha_14.8136562894677	7.03	CHEMBL1743126_Multidrug and toxin extrusion protein 1_13.3314052793201	3.39	CHEMBL1615382_Nuclear receptor coactivator 3_8.56442093826015	6.41	CHEMBL4261_Hypoxia-inducible factor 1 alpha_8.00824796808438	23.09	CHEMBL340_Cytochrome P450 3A4_1.53395470480923	27.7	CHEMBL1743122_Solute carrier family 22 member 2_0.318369697801598	3.34
385	-0.4001	GELSEMINE	4177	MCF7	1.24e-05		Yes	Not Known		BMP4,								CHEMBL4208_Proteasome component C5_11.4538085121196	21.02	CHEMBL4662_Proteasome Macropain subunit MB1_10.3640979435478	20.82	CHEMBL5023_p53-binding protein Mdm-2_10.3127974892707	18.7	CHEMBL208_Progesterone receptor_9.78486087222457	21.65	CHEMBL2034_Glucocorticoid receptor_7.21190421469643	45.76	CHEMBL3492_Proteasome Macropain subunit_7.06861326772016	16.94	CHEMBL1916_Alpha-2c adrenergic receptor_3.53425456594954	7.59	CHEMBL3798_Calcitonin gene-related peptide type 1 receptor_3.27942472465794	7.15	CHEMBL220_Acetylcholinesterase_1.93636898748616	19.12	CHEMBL237_Kappa opioid receptor_1.91623022893708	6.17
386	-0.3999	CORTISONE	7416	MCF7	1.1e-05	CHEMBL1499	No	No										CHEMBL2034_Glucocorticoid receptor_96.5359073776811	45.76	CHEMBL3305_Testis-specific androgen-binding protein_73.8332585562793	3.03	CHEMBL1856_Steroid 5-alpha-reductase 2_45.3905138989032	2.18	CHEMBL3522_Cytochrome P450 17A1_40.269235568064	11.47	CHEMBL1787_Steroid 5-alpha-reductase 1_37.9764830582142	19.01	CHEMBL1871_Androgen Receptor_29.3826151441465	16.87	CHEMBL208_Progesterone receptor_28.636220585203	21.65	CHEMBL1994_Mineralocorticoid receptor_27.2964260187724	10.81	CHEMBL1978_Cytochrome P450 19A1_24.0734894461827	24.35	CHEMBL5347_Glucose-6-phosphate 1-dehydrogenase_22.7627968001442	23.41
387	-0.3996	ALVESPIMYCIN	1213	PC3	1e-07		notValid	Not Known										CHEMBL4303_Heat shock protein HSP 90-beta_151.184503578024	9.66	CHEMBL3880_Heat shock protein HSP 90-alpha_105.422902869438	25.14	CHEMBL3142_DNA-dependent protein kinase_40.5791413600756	3.69	CHEMBL1697668_Solute carrier organic anion transporter family member 1B1_21.7461687301151	0	CHEMBL1743121_Solute carrier organic anion transporter family member 1B3_10.5083060134711	7.43	CHEMBL1902_FK506-binding protein 1A_9.38892225079199	11.57	CHEMBL4445_Serine/threonine protein phosphatase 2B catalytic subunit, alpha isoform_7.18669526538892	6.26	CHEMBL1824_Receptor protein-tyrosine kinase erbB-2_6.77056925877344	16.4	CHEMBL3045_Protein kinase C beta_6.04946098807306	13.67	CHEMBL3582_Protein kinase C epsilon_4.01546723506812	17.53
388	-0.3996	ROSIGLITAZONE	6992	MCF7	1e-05	CHEMBL121	No	Yes										CHEMBL235_Peroxisome proliferator-activated receptor gamma_44.7332626853368	31.72	CHEMBL4422_Free fatty acid receptor 1_34.5292657976358	0	CHEMBL239_Peroxisome proliferator-activated receptor alpha_17.4098242556284	15.32	CHEMBL3979_Peroxisome proliferator-activated receptor delta_10.2742279421613	9.63	CHEMBL213_Beta-1 adrenergic receptor_7.22894044693463	8.96	CHEMBL246_Beta-3 adrenergic receptor_7.21212438203538	10.23	CHEMBL2049_Oxytocin receptor_4.60641411674592	6.86	CHEMBL210_Beta-2 adrenergic receptor_3.20878708061198	4.74	CHEMBL1293255_15-hydroxyprostaglandin dehydrogenase [NAD+]_2.76532516218655	14.28	CHEMBL1921_Vasopressin V1b receptor_0.0456916981458333	3.13
389	-0.3995	PROCHLORPERAZINE	2675	HL60	1e-05	CHEMBL728	Yes	Yes										CHEMBL231_Histamine H1 receptor_39.5752525795687	5.59	CHEMBL2056_Dopamine D1 receptor_37.6129925000577	6.51	CHEMBL217_Dopamine D2 receptor_35.0947658953913	17.35	CHEMBL1850_Dopamine D5 receptor_30.8636877293786	3.4	CHEMBL234_Dopamine D3 receptor_29.1656075631066	6.47	CHEMBL223_Alpha-1d adrenergic receptor_26.8786164257233	11.12	CHEMBL224_Serotonin 2a (5-HT2a) receptor_24.240301359464	2.76	CHEMBL3155_Serotonin 7 (5-HT7) receptor_22.0795053225968	2.29	CHEMBL225_Serotonin 2c (5-HT2c) receptor_21.9243719489062	3.39	CHEMBL1942_Alpha-2b adrenergic receptor_20.1977104177811	2.93
390	-0.3994	DENATONIUM BENZOATE	5480	MCF7	9e-06	CHEMBL1738972	No	No										CHEMBL2782_Acyl coenzyme A:cholesterol acyltransferase 1_13.2425834979727	12.31	CHEMBL220_Acetylcholinesterase_9.43006276434244	19.12	CHEMBL2778_Ileal bile acid transporter_7.2761500612425	7.23	CHEMBL1914_Butyrylcholinesterase_6.79942945338778	12.05	CHEMBL258_Tyrosine-protein kinase LCK_4.33982334189001	21.71	CHEMBL274_C-C chemokine receptor type 5_3.88981174200236	10.89	CHEMBL3359_Formyl peptide receptor 1_2.81108492610547	13.81	CHEMBL2568_Liver glycogen phosphorylase_1.50199492594298	15.33	CHEMBL4227_Lipoxin A4 receptor_0.118973574508599	2.68	CHEMBL3230_Sphingosine 1-phosphate receptor Edg-6_-0.19397517683949	0
391	-0.3994	ALPHA-ESTRADIOL	6930	MCF7	1e-08	CHEMBL286452	No	No										CHEMBL3559_Steryl-sulfatase precursor_76.419373072011	2.99	CHEMBL3305_Testis-specific androgen-binding protein_64.4397009560559	3.03	CHEMBL3181_Estradiol 17-beta-dehydrogenase 1_60.9259003389754	14.94	CHEMBL206_Estrogen receptor alpha_56.9841215730764	21	CHEMBL242_Estrogen receptor beta_48.2365790608825	23.19	CHEMBL3751_Estrogen-related receptor beta_43.2106855508642	8.61	CHEMBL1856_Steroid 5-alpha-reductase 2_33.7648169644807	2.18	CHEMBL1787_Steroid 5-alpha-reductase 1_33.6160295192556	19.01	CHEMBL3429_Estrogen-related receptor alpha_31.24890136052	3.23	CHEMBL2034_Glucocorticoid receptor_30.5219309001326	45.76
392	-0.3992	CLOFAZIMINE	3239	MCF7	8.4e-06		No	Not Known										CHEMBL1981_Insulin receptor_9.01426831197593	14.64	CHEMBL258_Tyrosine-protein kinase LCK_7.69909547884997	21.71	CHEMBL3905_Tyrosine-protein kinase Lyn _6.89370159987226	26.72	CHEMBL2637_c-Jun N-terminal kinase 3_5.58064740521277	3.37	CHEMBL2755_Glutathione reductase_4.34562351295734	29.8	CHEMBL3234_Tyrosine-protein kinase HCK _3.06194902303058	12.21	CHEMBL5251_Tyrosine-protein kinase BTK_2.76935406167868	2.79	CHEMBL3130_PI3-kinase p110-delta subunit_1.53931759595952	16.96	CHEMBL267_Tyrosine-protein kinase SRC_1.5373734909266	24.45	CHEMBL3526_Muscle glycogen phosphorylase_0.53312840975175	2.45
393	-0.3992	CLONIDINE	6814	MCF7	1.5e-05	CHEMBL134	No	Yes										CHEMBL1867_Alpha-2a adrenergic receptor_25.4140937289418	3.19	CHEMBL1916_Alpha-2c adrenergic receptor_24.330966603573	7.59	CHEMBL3923_Nischarin_22.7022015661851	2.44	CHEMBL1942_Alpha-2b adrenergic receptor_21.3506972679504	2.93	CHEMBL4308_Bradykinin B1 receptor_8.96717204643419	11.24	CHEMBL1983_Serotonin 1d (5-HT1d) receptor_6.61022226597996	0	CHEMBL258_Tyrosine-protein kinase LCK_3.36411856412156	21.71	CHEMBL4599_Tyrosine kinase non-receptor protein 2_2.44988835873286	19.51	CHEMBL4611_Complement C1r_2.07641679411176	17.51	CHEMBL214_Serotonin 1a (5-HT1a) receptor_1.61243533448271	2.72
394	-0.3991	TRIAMTERENE	1819	PC3	1.58e-05	CHEMBL585	No	Yes		FOXA2,MEF2C,								CHEMBL202_Dihydrofolate reductase_24.5190050299167	27.78	CHEMBL3267_PI3-kinase p110-gamma subunit_15.9992215556754	2.47	CHEMBL226_Adenosine A1 receptor_10.464166852538	5.75	CHEMBL251_Adenosine A2a receptor_8.84880739430467	5.46	CHEMBL256_Adenosine A3 receptor_7.25310915686874	11.76	CHEMBL2431_Serine/threonine-protein kinase AKT2_7.05855164534806	6.17	CHEMBL3130_PI3-kinase p110-delta subunit_5.51229904611593	16.96	CHEMBL2828_Casein kinase I delta_4.45366397671089	12.26	CHEMBL3589_Adenosine kinase_4.18006390437217	7.02	CHEMBL3009_Receptor protein-tyrosine kinase erbB-4_3.83441522518785	7.28
395	-0.399	ETACRYNIC ACID	3181	MCF7	1.32e-05	CHEMBL456	No	Yes										CHEMBL3902_Glutathione S-transferase Pi_48.6172372278338	25.33	CHEMBL3409_Glutathione S-transferase A1 _39.2711832161161	10.96	CHEMBL3979_Peroxisome proliferator-activated receptor delta_25.8475585619899	9.63	CHEMBL1995_Prostanoid IP receptor_15.4741026372893	0	CHEMBL5071_G protein-coupled receptor 44_15.2454981946678	9.17	CHEMBL1947_Thyroid hormone receptor beta-1_14.0905322238188	13.63	CHEMBL4426_Phospholipase A2 group 1B_13.6310702546014	7.43	CHEMBL3236_Protein-tyrosine phosphatase G1_13.1372389287399	7.64	CHEMBL239_Peroxisome proliferator-activated receptor alpha_13.0507030144824	15.32	CHEMBL3474_Phospholipase A2 group IIA_11.3344200113957	6.16
396	-0.3988	PF-00875133-00	5928	PC3	1e-05		Yes	Not Known										CHEMBL1862_Tyrosine-protein kinase ABL_19.2132316060916	10.17	CHEMBL1824_Receptor protein-tyrosine kinase erbB-2_14.8416179768672	16.4	CHEMBL203_Epidermal growth factor receptor erbB1_13.9116454104091	30.14	CHEMBL2041_Tyrosine-protein kinase receptor RET_13.16532293971	19.81	CHEMBL2815_Nerve growth factor receptor Trk-A_9.74625209646089	2.66	CHEMBL5251_Tyrosine-protein kinase BTK_8.71829932710713	2.79	CHEMBL3009_Receptor protein-tyrosine kinase erbB-4_8.28288142744516	7.28	CHEMBL4937_Casein kinase I epsilon_8.22788607433561	7.57	CHEMBL2349_Phosphorylase kinase gamma subunit 2_7.25841878598249	8.01	CHEMBL2250_Tyrosine-protein kinase BLK_6.29965731544462	7.97
397	-0.3987	ACETAZOLAMIDE	1850	HL60	1.8e-05	CHEMBL20	Yes	Yes										CHEMBL261_Carbonic anhydrase I_36.8555004672836	3.54	CHEMBL205_Carbonic anhydrase II_34.6526739298	21.73	CHEMBL3594_Carbonic anhydrase IX_28.3625241994927	7.03	CHEMBL3729_Carbonic anhydrase IV_20.1362737752419	7.83	CHEMBL3969_Carbonic anhydrase VB_18.9975039055082	0	CHEMBL4789_Carbonic anhydrase VA_18.8214322823452	0	CHEMBL3242_Carbonic anhydrase XII_15.954068402387	12.47	CHEMBL3510_Carbonic anhydrase XIV_13.9674505727808	0	CHEMBL2326_Carbonic anhydrase VII_13.3332216362796	3.76	CHEMBL3912_Carbonic anhydrase XIII_10.2505985915648	0
398	-0.3987	AMOXICILLIN	2620	MCF7	1.1e-05		No	Not Known										CHEMBL5966_IgG receptor FcRn large subunit p51_27.1512273406697	12.88	CHEMBL4198_Inhibitor of apoptosis protein 3_19.7365424295901	22.36	CHEMBL1917_Somatostatin receptor 1_16.6568133424877	0	CHEMBL1853_Somatostatin receptor 4_16.0835955043096	0	CHEMBL2028_Somatostatin receptor 3_14.9443708819243	2.34	CHEMBL1804_Somatostatin receptor 2_14.2984504438781	2.27	CHEMBL1641348_Solute carrier family 22 member 8_14.039834779264	22.41	CHEMBL1792_Somatostatin receptor 5_13.4042648453641	2.68	CHEMBL1988_Atrial natriuretic peptide receptor A_13.056529774408	16.76	CHEMBL1641347_Solute carrier family 22 member 6_12.4759972783652	18.15
399	-0.3986	STROPHANTHIDIN	2525	HL60	9.8e-06		No	Not Known										CHEMBL2933_Potassium-transporting ATPase alpha chain 2_38.5080001239111	3.05	CHEMBL3305_Testis-specific androgen-binding protein_30.0489198069759	3.03	CHEMBL2034_Glucocorticoid receptor_20.6536961958112	45.76	CHEMBL1293249_Kruppel-like factor 5_20.4455244877599	0	CHEMBL5549_Tubulin--tyrosine ligase_16.6475233165276	2.73	CHEMBL237_Kappa opioid receptor_15.5695699232617	6.17	CHEMBL208_Progesterone receptor_13.8937894226747	21.65	CHEMBL3522_Cytochrome P450 17A1_13.6887511460941	11.47	CHEMBL233_Mu opioid receptor_11.4395862041141	9.17
400	-0.3985	COLCHICINE	5675	MCF7	1e-05	CHEMBL107	No	Yes	TBX5,									CHEMBL1915_Tubulin beta-1 chain_36.9603453223583	2.79	CHEMBL4081_Coagulation factor III_7.55757636528552	12.18	CHEMBL3559_Steryl-sulfatase precursor_5.29174984868122	2.99	CHEMBL4308_Bradykinin B1 receptor_1.97592707238125	11.24	CHEMBL4247_ALK tyrosine kinase receptor_1.82990182903432	7.95	CHEMBL2316_Granzyme B_1.47325318185692	7.1	CHEMBL217_Dopamine D2 receptor_-0.0291874027269268	17.35	CHEMBL2024_Follicle stimulating hormone receptor_-0.517583230024982	3.38
401	-0.3984	ISONIAZID	2246	MCF7	2.92e-05	CHEMBL64	No	Yes	BMP1,	DKK1,								CHEMBL4273_cGMP-dependent protein kinase 1 beta_4.56297040774831	10.86	CHEMBL260_MAP kinase p38 alpha_3.17767695566973	13.29	CHEMBL5818_Serine/threonine-protein kinase PRKX_2.40632237746772	8.2	CHEMBL3032_Protein kinase N2_2.34778644622266	14.04	CHEMBL1985_Glucagon receptor_2.30173650316378	2.44	CHEMBL4101_cAMP-dependent protein kinase alpha-catalytic subunit_2.19474695075371	2.23	CHEMBL5850_Mas-related G-protein coupled receptor member X1_2.11754116342281	0	CHEMBL1744525_Nicotinamide phosphoribosyltransferase_1.89270248119739	24.58	CHEMBL244_Coagulation factor X_1.8049213139108	10.27	CHEMBL4237_Ribosomal protein S6 kinase alpha 5_1.58045966992453	6.71
402	-0.3984	EMETINE	2801	MCF7	7.2e-06		No	Not Known										CHEMBL2056_Dopamine D1 receptor_23.6348117883131	6.51	CHEMBL4081_Coagulation factor III_21.8298621701546	12.18	CHEMBL1916_Alpha-2c adrenergic receptor_21.8013568480362	7.59	CHEMBL1867_Alpha-2a adrenergic receptor_19.3226970505298	3.19	CHEMBL4302_P-glycoprotein 1_17.2853803308797	36.03	CHEMBL217_Dopamine D2 receptor_11.9023537451576	17.35	CHEMBL284_Dipeptidyl peptidase IV_8.91060874354431	10.3	CHEMBL1833_Serotonin 2b (5-HT2b) receptor_8.0813972052117	0	CHEMBL1942_Alpha-2b adrenergic receptor_7.06079000352769	2.93	CHEMBL2203_Motilin receptor_6.99663590390275	0
403	-0.3984	PHTHALYLSULFATHIAZOLE	3371	MCF7	1e-05	CHEMBL1524273	No	No		DKK1,								CHEMBL3864_Protein-tyrosine phosphatase 2C_14.2286646553805	2.21	CHEMBL4361_Induced myeloid leukemia cell differentiation protein Mcl-1_13.2252103072477	23.09	CHEMBL3820_Hexokinase type IV_12.0529427772227	6.05	CHEMBL246_Beta-3 adrenergic receptor_11.5933064286684	10.23	CHEMBL2736_Metabotropic glutamate receptor 4_9.81792261477729	0	CHEMBL213_Beta-1 adrenergic receptor_9.79247260654063	8.96	CHEMBL1993_DNA (cytosine-5)-methyltransferase 1_9.45242351314935	13.64	CHEMBL1293240_Plectin_8.00975136104888	2.36	CHEMBL2569_Microsomal triglyceride transfer protein large subunit_7.26644717992124	11.05
404	-0.3984	H-7	5963	MCF7	0.0001	CHEMBL323556	No	No										CHEMBL3863_Protein kinase C mu_13.7830602241214	2.38	CHEMBL3371_Serotonin 6 (5-HT6) receptor_10.7521800929317	0	CHEMBL3231_Rho-associated protein kinase 1 _8.8893449140077	2.25	CHEMBL2973_Rho-associated protein kinase 2_8.8641302370011	16.72	CHEMBL4273_cGMP-dependent protein kinase 1 beta_8.69145958041636	10.86	CHEMBL1649052_C-C motif chemokine 2_7.74404647909592	34.66	CHEMBL1833_Serotonin 2b (5-HT2b) receptor_7.39419988062132	0	CHEMBL2996_Protein kinase C delta_7.12399947746759	15.74	CHEMBL3582_Protein kinase C epsilon_4.94538117683182	17.53	CHEMBL3438_Protein kinase C zeta_4.70924843374659	6
405	-0.3983	ALPROSTADIL	2938	HL60	1.12e-05	CHEMBL495	No	Yes										CHEMBL1987_Prostanoid FP receptor_53.577031703641	2.44	CHEMBL1995_Prostanoid IP receptor_53.4639430884486	0	CHEMBL1881_Prostanoid EP2 receptor_47.6588422182581	11.19	CHEMBL1836_Prostanoid EP4 receptor_43.6701881370645	2.04	CHEMBL2069_Thromboxane A2 receptor_30.3970658003291	2.14	CHEMBL1811_Prostanoid EP1 receptor_26.8512144246584	0	CHEMBL3911_Leukotriene B4 receptor 1_25.8583543520553	2.49	CHEMBL402_HMG-CoA reductase_24.1024864924778	18.39	CHEMBL5378_P-selectin_21.5950073689972	5.61
406	-0.3983	0316684-0000	7093	MCF7	1e-05	CHEMBL244488	No	No										CHEMBL3587_Dual specificity mitogen-activated protein kinase kinase 1_82.0580336325813	23.57	CHEMBL2964_Dual specificity mitogen-activated protein kinase kinase 2_9.86803763854218	17.18	CHEMBL3935_Serine/threonine-protein kinase Aurora-C_7.50280567130741	3.05	CHEMBL1844_Macrophage colony stimulating factor receptor _6.28522528666203	21.31	CHEMBL5251_Tyrosine-protein kinase BTK_6.11084795427199	2.79	CHEMBL2872_Mitogen-activated protein kinase kinase kinase 9_5.66797113148845	3.41	CHEMBL4121_CaM kinase II beta_5.54626581413025	27.1	CHEMBL3981_Serine/threonine-protein kinase 10_4.65769279695278	2.77	CHEMBL2634_Tyrosine-protein kinase CSK_3.29253572248917	16.38	CHEMBL4948_Dual specificity mitogen-activated protein kinase kinase 5_3.16684142840151	2.4
407	-0.3982	15-DELTA PROSTAGLANDIN J2	1069	MCF7	1e-05	CHEMBL482477	No	No		DKK1,								CHEMBL2069_Thromboxane A2 receptor_38.27578427949	2.14	CHEMBL1835_Thromboxane-A synthase_32.9922297116397	6.41	CHEMBL4427_Prostanoid DP receptor_31.9809591436316	2.7	CHEMBL1987_Prostanoid FP receptor_28.4739883964269	2.44	CHEMBL1995_Prostanoid IP receptor_21.6843061175004	0	CHEMBL1881_Prostanoid EP2 receptor_21.4670674311149	11.19	CHEMBL3819_Lysophosphatidic acid receptor Edg-2_20.4922879499002	11.22	CHEMBL3250_Lysophosphatidic acid receptor Edg-7_20.2587495063352	2.95	CHEMBL235_Peroxisome proliferator-activated receptor gamma_18.9677438887916	31.72	CHEMBL1836_Prostanoid EP4 receptor_18.1115999191785	2.04
408	-0.3982	LYCORINE	2195	HL60	1.24e-05	CHEMBL400092	Yes	No	NRG1,									CHEMBL4081_Coagulation factor III_28.1062502165833	12.18	CHEMBL220_Acetylcholinesterase_20.1544029954948	19.12	CHEMBL340_Cytochrome P450 3A4_17.0369108296981	27.7	CHEMBL2056_Dopamine D1 receptor_13.1426366129363	6.51	CHEMBL1781_DNA topoisomerase I_7.02972876715061	14.9	CHEMBL1850_Dopamine D5 receptor_4.71226190666765	3.4	CHEMBL211_Muscarinic acetylcholine receptor M2_3.74896047240093	5.79	CHEMBL3880_Heat shock protein HSP 90-alpha_3.61256803764428	25.14	CHEMBL1741186_Nuclear receptor ROR-gamma_2.62204810453681	12.43	CHEMBL1916_Alpha-2c adrenergic receptor_2.5031162062194	7.59
409	-0.3982	EMETINE	4827	MCF7	7.2e-06		No	Not Known		DKK1,								CHEMBL2056_Dopamine D1 receptor_23.6348117883131	6.51	CHEMBL4081_Coagulation factor III_21.8298621701546	12.18	CHEMBL1916_Alpha-2c adrenergic receptor_21.8013568480362	7.59	CHEMBL1867_Alpha-2a adrenergic receptor_19.3226970505298	3.19	CHEMBL4302_P-glycoprotein 1_17.2853803308797	36.03	CHEMBL217_Dopamine D2 receptor_11.9023537451576	17.35	CHEMBL284_Dipeptidyl peptidase IV_8.91060874354431	10.3	CHEMBL1833_Serotonin 2b (5-HT2b) receptor_8.0813972052117	0	CHEMBL1942_Alpha-2b adrenergic receptor_7.06079000352769	2.93	CHEMBL2203_Motilin receptor_6.99663590390275	0
410	-0.3981	ALPROSTADIL	6555	PC3	1e-05	CHEMBL495	No	Yes										CHEMBL1987_Prostanoid FP receptor_53.577031703641	2.44	CHEMBL1995_Prostanoid IP receptor_53.4639430884486	0	CHEMBL1881_Prostanoid EP2 receptor_47.6588422182581	11.19	CHEMBL1836_Prostanoid EP4 receptor_43.6701881370645	2.04	CHEMBL2069_Thromboxane A2 receptor_30.3970658003291	2.14	CHEMBL1811_Prostanoid EP1 receptor_26.8512144246584	0	CHEMBL3911_Leukotriene B4 receptor 1_25.8583543520553	2.49	CHEMBL402_HMG-CoA reductase_24.1024864924778	18.39	CHEMBL5378_P-selectin_21.5950073689972	5.61
411	-0.398	TRICHOSTATIN A	5950	PC3	1e-06	CHEMBL99	Yes	No		FGF2,								CHEMBL1865_Histone deacetylase 6_27.7474473512865	2.45	CHEMBL5103_Histone deacetylase 10_24.577154434188	8.39	CHEMBL325_Histone deacetylase 1_24.1786271951108	19.86	CHEMBL3192_Histone deacetylase 8_23.4870496141143	3.1	CHEMBL1937_Histone deacetylase 2_22.6222377736895	12.15	CHEMBL4145_Histone deacetylase 9_22.6013173213995	2.76	CHEMBL3310_Histone deacetylase 11_21.5748199271409	2.99	CHEMBL2563_Histone deacetylase 5_20.9968304775717	12.34	CHEMBL2716_Histone deacetylase 7_20.3608739038931	2.79	CHEMBL1829_Histone deacetylase 3_17.9687313901685	6.83
412	-0.3977	THIETHYLPERAZINE	6232	MCF7	6e-06	CHEMBL1378	Yes	Yes										CHEMBL231_Histamine H1 receptor_34.3291548041314	5.59	CHEMBL2056_Dopamine D1 receptor_28.0279739529499	6.51	CHEMBL217_Dopamine D2 receptor_27.7589745206941	17.35	CHEMBL234_Dopamine D3 receptor_26.5948891490229	6.47	CHEMBL224_Serotonin 2a (5-HT2a) receptor_20.9577274216878	2.76	CHEMBL225_Serotonin 2c (5-HT2c) receptor_20.898573005781	3.39	CHEMBL1850_Dopamine D5 receptor_20.7923096346065	3.4	CHEMBL3155_Serotonin 7 (5-HT7) receptor_20.5789915712745	2.29	CHEMBL223_Alpha-1d adrenergic receptor_17.2774309736868	11.12	CHEMBL1941_Histamine H2 receptor_16.9217454885551	2.2
413	-0.3976	IRINOTECAN	7498	MCF7	0.0001		Yes	Not Known										CHEMBL1781_DNA topoisomerase I_98.686688689959	14.9	CHEMBL1743127_Multidrug and toxin extrusion protein 2_32.2276112159232	3.59	CHEMBL1743126_Multidrug and toxin extrusion protein 1_30.0643632314596	3.39	CHEMBL1743122_Solute carrier family 22 member 2_14.8838186777958	3.34	CHEMBL1615382_Nuclear receptor coactivator 3_8.85019482099447	6.41	CHEMBL340_Cytochrome P450 3A4_5.75930877389453	27.7	CHEMBL3798_Calcitonin gene-related peptide type 1 receptor_5.00440258140062	7.15	CHEMBL3660_Vitronectin receptor alpha_2.03586853625631	7.03	CHEMBL3351_Acetyl-CoA carboxylase 1_1.39072981788716	23.86
414	-0.3973	NIFURTIMOX	4953	MCF7	1.4e-05	CHEMBL290960	Yes	No	PDGFRA,									CHEMBL4361_Induced myeloid leukemia cell differentiation protein Mcl-1_30.4894173060202	23.09	CHEMBL1741176_X-box-binding protein 1_15.3510001866003	21.69	CHEMBL5804_Toll-like receptor 9_13.0921612367708	2.63	CHEMBL1293266_Nucleotide-binding oligomerization domain-containing protein 2_10.8876495444948	0	CHEMBL1993_DNA (cytosine-5)-methyltransferase 1_8.32278802062094	13.64	CHEMBL1741217_DNA dC->dU-editing enzyme APOBEC-3G_8.13824266802811	3.1	CHEMBL2635_Dual specificity protein phosphatase 3_7.30470677863649	12.76	CHEMBL1075322_G-protein coupled receptor 55_7.00598589524275	4.3
415	-0.3972	CALCIUM PANTOTHENATE	3248	MCF7	8e-06		No	Not Known										CHEMBL1784_Glucagon-like peptide receptor_23.2400378631415	3.13	CHEMBL1985_Glucagon receptor_18.4497617224348	2.44	CHEMBL4383_Gastric inhibitory polypeptide receptor_16.6033489887723	0	CHEMBL5966_IgG receptor FcRn large subunit p51_15.7411803410787	12.88	CHEMBL5399_Pituitary adenylate cyclase-activating polypeptide type I receptor_15.1936249419993	8.78	CHEMBL4069_Corticotropin releasing factor receptor 2_14.2845908889022	2.49	CHEMBL1255126_Protein Mdm4_12.1306405416779	7.05	CHEMBL5666_Disks large homolog 4_9.45913392933059	2.52	CHEMBL5293_Calcitonin gene-related peptide 1_8.88674836090177	31.11	CHEMBL1793_Parathyroid hormone receptor_8.77882207714432	12.05
416	-0.397	BUDESONIDE	1716	HL60	9.2e-06		Yes	Not Known										CHEMBL2034_Glucocorticoid receptor_123.980445487039	45.76	CHEMBL3305_Testis-specific androgen-binding protein_42.6168783336266	3.03	CHEMBL1856_Steroid 5-alpha-reductase 2_27.3829763068529	2.18	CHEMBL1978_Cytochrome P450 19A1_23.5390778346673	24.35	CHEMBL1787_Steroid 5-alpha-reductase 1_21.0843674949001	19.01	CHEMBL1994_Mineralocorticoid receptor_19.4288897497947	10.81	CHEMBL208_Progesterone receptor_15.1189002622061	21.65	CHEMBL4612_Glutamine synthetase_14.1273112982078	13.66	CHEMBL3522_Cytochrome P450 17A1_11.63954122052	11.47	CHEMBL1871_Androgen Receptor_10.1976402092686	16.87
417	-0.397	CELASTROL	887	MCF7	2.5e-06		Yes	Not Known										CHEMBL3746_11-beta-hydroxysteroid dehydrogenase 2_36.984327997006	27.69	CHEMBL335_Protein-tyrosine phosphatase 1B_28.6876750680615	6.71	CHEMBL4235_11-beta-hydroxysteroid dehydrogenase 1_25.2751210776797	23.21	CHEMBL3807_T-cell protein-tyrosine phosphatase_23.8810822449086	6.96	CHEMBL2047_Bile acid receptor FXR_17.2935546701732	9.75	CHEMBL5983_Aldo-keto reductase family 1 member B10_13.6365398283902	5.84	CHEMBL3864_Protein-tyrosine phosphatase 2C_13.0073534239968	2.21	CHEMBL1856_Steroid 5-alpha-reductase 2_7.86663586966093	2.18	CHEMBL5869_Heat shock factor protein 1_7.02968596462617	14.54	CHEMBL5549_Tubulin--tyrosine ligase_6.35562468853256	2.73
418	-0.3968	6-AZATHYMINE	2466	HL60	3.14e-05	CHEMBL1741493	No	No										CHEMBL3785_Nicotinic acid receptor 1_5.88870465661339	0	CHEMBL4282_Serine/threonine-protein kinase AKT_3.18330792681447	36.64	CHEMBL4619_Phosphodiesterase 1C_2.4183264481959	0	CHEMBL5407_Serine/threonine-protein kinase PIM3_1.88827533616397	7.38	CHEMBL340_Cytochrome P450 3A4_1.55735247877512	27.7	CHEMBL4674_MAP kinase p38 gamma_1.35150066805821	3.64	CHEMBL2349_Phosphorylase kinase gamma subunit 2_1.31041174728633	8.01	CHEMBL3831_MAP/microtubule affinity-regulating kinase 2_1.2294294743182	2.68	CHEMBL2431_Serine/threonine-protein kinase AKT2_1.09299356344848	6.17	CHEMBL4421_HM74 nicotinic acid GPCR_1.01408411170189	2.63
419	-0.3968	TANESPIMYCIN	6937	MCF7	1e-06		No	Not Known										CHEMBL4303_Heat shock protein HSP 90-beta_147.241709939353	9.66	CHEMBL3880_Heat shock protein HSP 90-alpha_113.670397075954	25.14	CHEMBL3142_DNA-dependent protein kinase_49.7159338277169	3.69	CHEMBL1902_FK506-binding protein 1A_26.1727405748866	11.57	CHEMBL1697668_Solute carrier organic anion transporter family member 1B1_25.7312741470935	0	CHEMBL4445_Serine/threonine protein phosphatase 2B catalytic subunit, alpha isoform_16.6515206257539	6.26	CHEMBL1824_Receptor protein-tyrosine kinase erbB-2_11.9867839173788	16.4	CHEMBL1743121_Solute carrier organic anion transporter family member 1B3_10.9385980099998	7.43	CHEMBL1250378_Splicing factor 3B subunit 3_6.50995149974997	8.34	CHEMBL3045_Protein kinase C beta_3.55888719259751	13.67
420	-0.3967	DIPYRIDAMOLE	1934	PC3	8e-06	CHEMBL932	No	Yes										CHEMBL1997_Equilibrative nucleoside transporter 1_39.9148416502562	11.42	CHEMBL1800_Corticotropin releasing factor receptor 1_8.56648068530453	7.16	CHEMBL4716_Phosphodiesterase 7B_7.24816420085464	7.89	CHEMBL2842_FK506 binding protein 12_5.72303975126791	12.73	CHEMBL4794_Vanilloid receptor_5.04806560493115	5.28	CHEMBL4640_Phosphodiesterase 8A_5.00033770894364	8.03	CHEMBL6032_Histone-lysine N-methyltransferase, H3 lysine-9 specific 3_4.94780873517188	7.25	CHEMBL2001_Purinergic receptor P2Y12_4.34399887016149	0	CHEMBL1827_Phosphodiesterase 5A_3.83288912013285	2.09
421	-0.3965	INDOMETACIN	452	PC3	0.0001	CHEMBL6	No	Yes										CHEMBL4681_Aldo-keto-reductase family 1 member C3_48.643435182105	12.28	CHEMBL230_Cyclooxygenase-2_37.121282948009	30	CHEMBL1995_Prostanoid IP receptor_36.1826904940334	0	CHEMBL5071_G protein-coupled receptor 44_34.2253742132743	9.17	CHEMBL3474_Phospholipase A2 group IIA_32.2783072109092	6.16	CHEMBL4427_Prostanoid DP receptor_30.8253552618643	2.7	CHEMBL221_Cyclooxygenase-1_23.055437907436	22	CHEMBL3816_Cytosolic phospholipase A2_21.0039484147937	31.39	CHEMBL4999_Aldo-keto reductase family 1 member C4_16.3726800489206	11.38	CHEMBL5847_Aldo-keto reductase family 1 member C2_13.4081911294926	16.4
422	-0.3965	LY-294002	5596	MCF7	1e-05	CHEMBL98350	Yes	No										CHEMBL3142_DNA-dependent protein kinase_68.0156185687921	3.69	CHEMBL4005_PI3-kinase p110-alpha subunit_38.1143799511588	6.43	CHEMBL3145_PI3-kinase p110-beta subunit_32.3745733102404	2.56	CHEMBL3130_PI3-kinase p110-delta subunit_25.8807400099798	16.96	CHEMBL3267_PI3-kinase p110-gamma subunit_24.5943823318063	2.47	CHEMBL5554_Phosphatidylinositol-4-phosphate 3-kinase C2 domain-containing beta polypeptide_14.2803974409441	3.91	CHEMBL2842_FK506 binding protein 12_10.6423047466049	12.73	CHEMBL2001_Purinergic receptor P2Y12_10.5845024458381	0	CHEMBL3553_Tyrosine-protein kinase TYK2 _7.93400113771495	2.52	CHEMBL2506_PI3-kinase p85-alpha subunit_5.45652389430896	27.05
423	-0.3965	TANESPIMYCIN	6166	HL60	1e-06		No	Not Known										CHEMBL4303_Heat shock protein HSP 90-beta_147.241709939353	9.66	CHEMBL3880_Heat shock protein HSP 90-alpha_113.670397075954	25.14	CHEMBL3142_DNA-dependent protein kinase_49.7159338277169	3.69	CHEMBL1902_FK506-binding protein 1A_26.1727405748866	11.57	CHEMBL1697668_Solute carrier organic anion transporter family member 1B1_25.7312741470935	0	CHEMBL4445_Serine/threonine protein phosphatase 2B catalytic subunit, alpha isoform_16.6515206257539	6.26	CHEMBL1824_Receptor protein-tyrosine kinase erbB-2_11.9867839173788	16.4	CHEMBL1743121_Solute carrier organic anion transporter family member 1B3_10.9385980099998	7.43	CHEMBL1250378_Splicing factor 3B subunit 3_6.50995149974997	8.34	CHEMBL3045_Protein kinase C beta_3.55888719259751	13.67
424	-0.3962	TRIMETHOBENZAMIDE	1920	PC3	9.4e-06	CHEMBL1201256	No	Yes										CHEMBL2024_Follicle stimulating hormone receptor_10.7735175111753	3.38	CHEMBL5975_Serine/threonine-protein kinase RIO1_8.20778728565237	2.76	CHEMBL3475_Plasminogen activator inhibitor-1_6.78218617500158	30.71	CHEMBL6000_Serine/threonine-protein kinase RIO2_5.38333304485364	2.98	CHEMBL231_Histamine H1 receptor_4.12952291304275	5.59	CHEMBL3979_Peroxisome proliferator-activated receptor delta_3.99703986020904	9.63	CHEMBL1915_Tubulin beta-1 chain_2.65283002424234	2.79	CHEMBL3060_Glycine transporter 2_2.49733875957337	0	CHEMBL4247_ALK tyrosine kinase receptor_1.65372880706515	7.95
425	-0.3953	ALFAXALONE	6514	MCF7	1.2e-05	CHEMBL190279	No	No	FGF2,									CHEMBL5347_Glucose-6-phosphate 1-dehydrogenase_55.4881157410648	23.41	CHEMBL3305_Testis-specific androgen-binding protein_53.151538590881	3.03	CHEMBL5409_G-protein coupled bile acid receptor 1_47.1370184735039	4.3	CHEMBL1856_Steroid 5-alpha-reductase 2_42.942557986262	2.18	CHEMBL2933_Potassium-transporting ATPase alpha chain 2_31.6522559342643	3.05	CHEMBL1787_Steroid 5-alpha-reductase 1_31.4953595458789	19.01	CHEMBL3522_Cytochrome P450 17A1_30.4888592811172	11.47	CHEMBL2778_Ileal bile acid transporter_27.1560270926335	7.23	CHEMBL5287_Bile acid transporter_25.0611999096956	6.14	CHEMBL2034_Glucocorticoid receptor_21.7035685331272	45.76
426	-0.3951	LUMICOLCHICINE	1317	HL60	1e-05		Yes	Not Known										__0	0
427	-0.3951	AMILORIDE	4109	MCF7	1.32e-05	CHEMBL945	Yes	Yes	INHBA,									CHEMBL3286_Urokinase-type plasminogen activator_29.3339639748508	19.68	CHEMBL2781_Sodium/hydrogen exchanger 1_22.9171186057418	6.32	CHEMBL1628477_Amiloride-sensitive cation channel 2, neuronal_6.59253668828218	3.8	CHEMBL1628480_Polycystic kidney disease 2-like 1 protein_6.25740861394837	3.79	CHEMBL204_Thrombin_4.13018495429064	8.24	CHEMBL5368_Amiloride-sensitive cation channel 3_3.72248265183173	3.93	CHEMBL244_Coagulation factor X_2.92675825420743	10.27	CHEMBL3991_Coagulation factor VII_2.81957903062494	6.26	CHEMBL2617_Tryptase beta-1_0.590961085426748	3.25	CHEMBL5024_Serine-protein kinase ATR_0.309094275167093	0
428	-0.3951	DEFEROXAMINE	460	PC3	0.0001	CHEMBL556	Yes	Yes	BMP1,									CHEMBL1784_Glucagon-like peptide receptor_25.4995628417417	3.13	CHEMBL2107_C-X-C chemokine receptor type 4_23.0408906794357	8.77	CHEMBL5966_IgG receptor FcRn large subunit p51_22.4783845934494	12.88	CHEMBL4894_Galanin receptor 1_21.9436741229662	0	CHEMBL4608_Melanocortin receptor 5_21.5022167053856	15.65	CHEMBL3176_Galanin receptor 2_19.3844039003354	18.43	CHEMBL5293_Calcitonin gene-related peptide 1_18.3691341863258	31.11	CHEMBL5399_Pituitary adenylate cyclase-activating polypeptide type I receptor_18.1524427944134	8.78	CHEMBL2611_Furin_17.4560565271249	2.49	CHEMBL1697671_Placenta growth factor_17.127980731818	7.2
429	-0.3951	SEMUSTINE	7545	PC3	0.0001	CHEMBL12948	Yes	No										CHEMBL344_Melanin-concentrating hormone receptor 1_7.31151358412269	0	CHEMBL1824_Receptor protein-tyrosine kinase erbB-2_5.74794294094391	16.4	CHEMBL218_Cannabinoid CB1 receptor_2.78104232175288	5.42	CHEMBL203_Epidermal growth factor receptor erbB1_2.05054332630061	30.14	CHEMBL1867_Alpha-2a adrenergic receptor_1.90004571665508	3.19	CHEMBL4308_Bradykinin B1 receptor_0.932632365468064	11.24	CHEMBL253_Cannabinoid CB2 receptor_0.915141990393385	2.14	CHEMBL4561_Neuropeptide Y receptor type 5_0.493706168681031	2.73	CHEMBL4608_Melanocortin receptor 5_0.4321894474945	15.65	CHEMBL4644_Melanocortin receptor 3_-0.880412884391894	2.86
430	-0.3947	TANESPIMYCIN	6986	MCF7	1e-06		No	Not Known	CXCR4,									CHEMBL4303_Heat shock protein HSP 90-beta_147.241709939353	9.66	CHEMBL3880_Heat shock protein HSP 90-alpha_113.670397075954	25.14	CHEMBL3142_DNA-dependent protein kinase_49.7159338277169	3.69	CHEMBL1902_FK506-binding protein 1A_26.1727405748866	11.57	CHEMBL1697668_Solute carrier organic anion transporter family member 1B1_25.7312741470935	0	CHEMBL4445_Serine/threonine protein phosphatase 2B catalytic subunit, alpha isoform_16.6515206257539	6.26	CHEMBL1824_Receptor protein-tyrosine kinase erbB-2_11.9867839173788	16.4	CHEMBL1743121_Solute carrier organic anion transporter family member 1B3_10.9385980099998	7.43	CHEMBL1250378_Splicing factor 3B subunit 3_6.50995149974997	8.34	CHEMBL3045_Protein kinase C beta_3.55888719259751	13.67
431	-0.3946	TIAPRIDE	2292	MCF7	1.1e-05	CHEMBL84158	Yes	No										CHEMBL2337_Glycine transporter 1_9.31062315715698	2.25	CHEMBL4616_Ghrelin receptor_5.14533220115298	2.83	CHEMBL4427_Prostanoid DP receptor_3.45696895763949	2.7	CHEMBL2007_Platelet-derived growth factor receptor alpha _1.8983188518376	19.17	CHEMBL1250417_Potassium/sodium hyperpolarization-activated cyclic nucleotide-gated channel 4_1.80067539627467	4.39	CHEMBL6089_Ubiquitin-conjugating enzyme E2 N_1.73597173819578	7.58	CHEMBL2695_Focal adhesion kinase 1_1.51455436352993	9.45	CHEMBL3959_Quinone reductase 2_0.668994114646745	11.48	CHEMBL3721_Cytochrome P450 2C8_0.279160289236284	17.56	CHEMBL5314_Tyrosine-protein kinase receptor TYRO3_0.128109652965158	7.1
432	-0.3945	GW-8510	7067	PC3	1e-05		Yes	Not Known										CHEMBL308_Cyclin-dependent kinase 1_57.1521719168136	14.69	CHEMBL301_Cyclin-dependent kinase 2_56.9274125674792	22.07	CHEMBL2815_Nerve growth factor receptor Trk-A_35.3012404011666	2.66	CHEMBL4175_Tyrosine-protein kinase CTK_20.2329764548728	2.7	CHEMBL4375_Serine/threonine-protein kinase SRPK1_19.0892520780721	8.27	CHEMBL2742_Fibroblast growth factor receptor 3_19.0538736184977	14.58	CHEMBL6003_Testis-specific serine/threonine-protein kinase 1_18.8785416486902	0	CHEMBL5469_Protein tyrosine kinase 2 beta_18.4928363160798	29.69	CHEMBL2349_Phosphorylase kinase gamma subunit 2_18.2107066938057	8.01	CHEMBL5650_BR serine/threonine-protein kinase 1_17.1786847441592	0
433	-0.3943	CEFACLOR	2483	HL60	1.04e-05		No	Not Known										CHEMBL1641348_Solute carrier family 22 member 8_30.664815290786	22.41	CHEMBL1641347_Solute carrier family 22 member 6_30.0158299299404	18.15	CHEMBL4198_Inhibitor of apoptosis protein 3_14.0815916567126	22.36	CHEMBL248_Leukocyte elastase_11.0991720319513	0	CHEMBL1853_Somatostatin receptor 4_9.90025032357704	0	CHEMBL1804_Somatostatin receptor 2_9.65275558800078	2.27	CHEMBL5462_Baculoviral IAP repeat-containing protein 2_9.51617549575173	21.13	CHEMBL1792_Somatostatin receptor 5_9.309930942127	2.68
434	-0.3943	PROFENAMINE	3376	MCF7	1.14e-05	CHEMBL1206	Yes	Yes										CHEMBL1914_Butyrylcholinesterase_19.8831098050029	12.05	CHEMBL231_Histamine H1 receptor_12.9526908938671	5.59	CHEMBL4869_Prion protein_12.2735237336464	9.42	CHEMBL223_Alpha-1d adrenergic receptor_8.5505896523848	11.12	CHEMBL1942_Alpha-2b adrenergic receptor_6.77644340866712	2.93	CHEMBL225_Serotonin 2c (5-HT2c) receptor_5.77049952541789	3.39	CHEMBL1287628_NADPH oxidase 1_5.7560706049207	7.94	CHEMBL217_Dopamine D2 receptor_5.65560397792905	17.35	CHEMBL2056_Dopamine D1 receptor_5.54946935145288	6.51	CHEMBL224_Serotonin 2a (5-HT2a) receptor_5.46613480703306	2.76
435	-0.3943	HELVETICOSIDE	3851	MCF7	7.4e-06		No	Not Known										CHEMBL2933_Potassium-transporting ATPase alpha chain 2_36.4428558324883	3.05	CHEMBL2034_Glucocorticoid receptor_29.6196022536718	45.76	CHEMBL3305_Testis-specific androgen-binding protein_25.5638599138589	3.03	CHEMBL1293249_Kruppel-like factor 5_23.9448115970209	0	CHEMBL4026_Signal transducer and activator of transcription 3_22.3541050332617	20.51	CHEMBL5549_Tubulin--tyrosine ligase_18.1717387009522	2.73	CHEMBL1741186_Nuclear receptor ROR-gamma_17.4084247871024	12.43	CHEMBL3107_Basic fibroblast growth factor_12.4521153951105	30.97	CHEMBL2120_Acidic fibroblast growth factor_12.3557578220043	9.22
436	-0.3943	DICLOFENAMIDE	6686	PC3	1.32e-05	CHEMBL17	No	Yes	BMP1,									CHEMBL261_Carbonic anhydrase I_22.7912124662481	3.54	CHEMBL205_Carbonic anhydrase II_22.2026852583332	21.73	CHEMBL3912_Carbonic anhydrase XIII_16.2537935237394	0	CHEMBL3594_Carbonic anhydrase IX_16.0441496987692	7.03	CHEMBL2326_Carbonic anhydrase VII_15.083024994057	3.76	CHEMBL3729_Carbonic anhydrase IV_13.7417934093612	7.83	CHEMBL3510_Carbonic anhydrase XIV_13.4697481240039	0	CHEMBL3242_Carbonic anhydrase XII_13.3109693384319	12.47	CHEMBL3969_Carbonic anhydrase VB_12.4144982077285	0	CHEMBL4789_Carbonic anhydrase VA_12.2358154862399	0
437	-0.3942	BETAMETHASONE	1590	HL60	1.02e-05	CHEMBL632	No	Yes										CHEMBL2034_Glucocorticoid receptor_136.160907468707	45.76	CHEMBL332_Matrix metalloproteinase-1_46.397522437856	27.47	CHEMBL3305_Testis-specific androgen-binding protein_40.2027560303232	3.03	CHEMBL208_Progesterone receptor_33.2344122336416	21.65	CHEMBL1994_Mineralocorticoid receptor_27.3533454786557	10.81	CHEMBL1856_Steroid 5-alpha-reductase 2_22.1901384138228	2.18	CHEMBL1787_Steroid 5-alpha-reductase 1_14.261070095987	19.01	CHEMBL1871_Androgen Receptor_13.6017613316295	16.87	CHEMBL1978_Cytochrome P450 19A1_11.6844785145577	24.35	CHEMBL3522_Cytochrome P450 17A1_10.1342106342714	11.47
438	-0.3941	THIORIDAZINE	5590	MCF7	1e-05	CHEMBL479	No	Yes	NCAM1,									CHEMBL231_Histamine H1 receptor_33.8870136101155	5.59	CHEMBL2056_Dopamine D1 receptor_23.9945392062933	6.51	CHEMBL217_Dopamine D2 receptor_22.7608217717683	17.35	CHEMBL2035_Muscarinic acetylcholine receptor M5_19.7231657718446	2.4	CHEMBL234_Dopamine D3 receptor_18.4755322833211	6.47	CHEMBL1821_Muscarinic acetylcholine receptor M4_17.8788098526767	2.17	CHEMBL1941_Histamine H2 receptor_17.5031536513701	2.2	CHEMBL3371_Serotonin 6 (5-HT6) receptor_16.709096519842	0	CHEMBL3155_Serotonin 7 (5-HT7) receptor_13.7838307911801	2.29
439	-0.3939	SITOSTEROL	4154	MCF7	9.6e-06	CHEMBL221542	Yes	No										CHEMBL3522_Cytochrome P450 17A1_80.1284440200309	11.47	CHEMBL1856_Steroid 5-alpha-reductase 2_70.1567265445416	2.18	CHEMBL1787_Steroid 5-alpha-reductase 1_56.9572780225993	19.01	CHEMBL3305_Testis-specific androgen-binding protein_55.7613425017046	3.03	CHEMBL5409_G-protein coupled bile acid receptor 1_54.90985554577	4.3	CHEMBL2808_LXR-alpha_51.5427790880211	10.09	CHEMBL2778_Ileal bile acid transporter_39.5888749625625	7.23	CHEMBL1871_Androgen Receptor_37.0092499180879	16.87	CHEMBL5287_Bile acid transporter_35.8552929926202	6.14	CHEMBL1977_Vitamin D receptor_34.5833323110099	12.16
440	-0.3939	AMIODARONE	5253	MCF7	5.8e-06	CHEMBL633	notValid	Yes		CXCR4,								CHEMBL1947_Thyroid hormone receptor beta-1_28.7001193775977	13.63	CHEMBL1860_Thyroid hormone receptor alpha_24.5430530429127	13.9	CHEMBL335_Protein-tyrosine phosphatase 1B_21.3283573178018	6.71	CHEMBL4931_3-beta-hydroxysteroid-delta(8),delta(7)-isomerase_17.528841905107	16.29	CHEMBL6120_Solute carrier family 22 member 12_14.0983780455697	6.96	CHEMBL1914_Butyrylcholinesterase_10.9389057412411	12.05	CHEMBL3622_Cytochrome P450 2C19_9.1777745092082	4.94	CHEMBL3721_Cytochrome P450 2C8_7.8433996269338	17.56	CHEMBL4302_P-glycoprotein 1_7.29721160430689	36.03	CHEMBL1942_Alpha-2b adrenergic receptor_5.70251767509552	2.93
441	-0.3939	MIFEPRISTONE	5827	PC3	9.4e-06		No	Not Known		MEF2C,								CHEMBL208_Progesterone receptor_138.712968934457	21.65	CHEMBL2034_Glucocorticoid receptor_132.638194618863	45.76	CHEMBL1994_Mineralocorticoid receptor_65.0653422144205	10.81	CHEMBL1871_Androgen Receptor_61.2757648674791	16.87	CHEMBL206_Estrogen receptor alpha_58.6317285726525	21	CHEMBL242_Estrogen receptor beta_48.7235061386565	23.19	CHEMBL3305_Testis-specific androgen-binding protein_33.1939726034506	3.03	CHEMBL1787_Steroid 5-alpha-reductase 1_14.2156497695403	19.01	CHEMBL1860_Thyroid hormone receptor alpha_13.762576480123	13.9	CHEMBL1856_Steroid 5-alpha-reductase 2_10.6291173449998	2.18
442	-0.3938	CROTAMITON	5689	MCF7	1.96e-05	CHEMBL1200709	Yes	Yes										CHEMBL5251_Tyrosine-protein kinase BTK_8.21159883496642	2.79	CHEMBL3905_Tyrosine-protein kinase Lyn _5.01375178234609	26.72	CHEMBL4018_Neuropeptide Y receptor type 2_4.65689551809319	8.24	CHEMBL3157_Bradykinin B2 receptor_4.43404811646851	6.2	CHEMBL2373_C5a anaphylatoxin chemotactic receptor_4.08596656319286	2.5	CHEMBL2047_Bile acid receptor FXR_2.29800655284419	9.75	CHEMBL335_Protein-tyrosine phosphatase 1B_1.29420860793422	6.71	CHEMBL235_Peroxisome proliferator-activated receptor gamma_0.303618533228136	31.72	CHEMBL5113_Orexin receptor 1_-0.239110689562986	2.83	CHEMBL4616_Ghrelin receptor_-0.412161674912277	2.83
443	-0.3938	STROPHANTHIDIN	6087	MCF7	9.8e-06		No	Not Known										CHEMBL2933_Potassium-transporting ATPase alpha chain 2_38.5080001239111	3.05	CHEMBL3305_Testis-specific androgen-binding protein_30.0489198069759	3.03	CHEMBL2034_Glucocorticoid receptor_20.6536961958112	45.76	CHEMBL1293249_Kruppel-like factor 5_20.4455244877599	0	CHEMBL5549_Tubulin--tyrosine ligase_16.6475233165276	2.73	CHEMBL237_Kappa opioid receptor_15.5695699232617	6.17	CHEMBL208_Progesterone receptor_13.8937894226747	21.65	CHEMBL3522_Cytochrome P450 17A1_13.6887511460941	11.47	CHEMBL233_Mu opioid receptor_11.4395862041141	9.17
444	-0.3936	HEMICHOLINIUM	1601	HL60	7e-06	CHEMBL268697	No	No										CHEMBL4507_High-affinity choline transporter_12.3064446400057	0	CHEMBL245_Muscarinic acetylcholine receptor M3_7.28206222614931	2.96	CHEMBL211_Muscarinic acetylcholine receptor M2_6.36665621419478	5.79	CHEMBL4699_Isoprenylcysteine carboxyl methyltransferase_1.80496075325804	7.97	CHEMBL2035_Muscarinic acetylcholine receptor M5_0.920825267137091	2.4	CHEMBL216_Muscarinic acetylcholine receptor M1_0.687182762390394	3.61	CHEMBL2413_C-C chemokine receptor type 1_-1.74152318507036	2.47	CHEMBL3218_CD22_-1.78800872507176	8.38	CHEMBL344_Melanin-concentrating hormone receptor 1_-1.97982732990658	0
445	-0.3935	LACTOBIONIC ACID	1309	HL60	1.12e-05		No	Not Known										CHEMBL5807_Myelin-associated glycoprotein_39.8670931167387	2.56	CHEMBL4979_Sodium/glucose cotransporter 1_36.2231468336599	2.31	CHEMBL3884_Sodium/glucose cotransporter 2_31.6701197062171	2.73	CHEMBL3218_CD22_31.0297890918627	8.38	CHEMBL1781_DNA topoisomerase I_29.5482410197505	14.9	CHEMBL5378_P-selectin_29.1664434372924	5.61	CHEMBL4531_Galectin-3_25.7975734505216	22.28	CHEMBL4518_Purinergic receptor P2Y14_25.4302509731075	2.76	CHEMBL3161_Leukocyte adhesion molecule-1_18.3121520361855	10.62	CHEMBL3107_Basic fibroblast growth factor_17.4769786920319	30.97
446	-0.3935	MEFLOQUINE	2210	MCF7	9.6e-06	CHEMBL416956	Yes	No		BMP4,								CHEMBL4794_Vanilloid receptor_3.04688274458179	5.28	CHEMBL2808_LXR-alpha_1.85816522250509	10.09	CHEMBL4894_Galanin receptor 1_1.0283606113118	0	CHEMBL4360_Monocarboxylate transporter 1_0.514447441876356	13.91	CHEMBL5849_Mas-related G-protein coupled receptor member X2_0.484003569807481	0	CHEMBL1855_Gonadotropin-releasing hormone receptor_-0.190032839742683	6.93	CHEMBL240_HERG_-0.22713612024809	8.45	CHEMBL4093_LXR-beta_-0.286679623707568	6.98	CHEMBL2717_Phosphodiesterase 11A_-0.548397257031998	8.8	CHEMBL3983_Dual specificity protein kinase TTK_-0.832629744308431	7.05
447	-0.3934	CHLOROPYRAZINE	5750	PC3	3.5e-05	CHEMBL1741693	Yes	No		BMP1,								CHEMBL5932_LIM domain kinase 2_4.02761316267678	13.47	CHEMBL3836_LIM domain kinase 1_2.97081674443961	2.47	CHEMBL3227_Metabotropic glutamate receptor 5_2.82213039980836	7.29	CHEMBL262_Glycogen synthase kinase-3 beta_2.81972090424057	21.49	CHEMBL4525_Serine/threonine-protein kinase 17A_2.29207498358705	7.3	CHEMBL6166_Mitogen-activated protein kinase kinase kinase kinase 4_2.07797117504211	7.95	CHEMBL4036_Cyclin-dependent kinase 5_1.97613696229013	22.31	CHEMBL2292_Dual-specificity tyrosine-phosphorylation regulated kinase 1A_1.89554368717507	2.56	CHEMBL301_Cyclin-dependent kinase 2_1.83991927954959	22.07	CHEMBL4203_Dual specificity protein kinase CLK4_1.65206687143538	7.67
448	-0.3933	TROPICAMIDE	4744	MCF7	1.4e-05	CHEMBL1200604	No	Yes										CHEMBL1855_Gonadotropin-releasing hormone receptor_11.7114584746251	6.93	CHEMBL4429_Neurokinin 3 receptor_9.80312317036576	0	CHEMBL1985_Glucagon receptor_8.95575988793095	2.44	CHEMBL4792_Orexin receptor 2_6.94122593816599	2.86	CHEMBL249_Neurokinin 1 receptor_5.92628379468412	10.23	CHEMBL5850_Mas-related G-protein coupled receptor member X1_4.42272645690447	0	CHEMBL2327_Neurokinin 2 receptor_3.90440072193043	3.74	CHEMBL4616_Ghrelin receptor_3.37477972458999	2.83	CHEMBL2167_Transforming protein p21/H-Ras-1 _3.15091837085493	12.33	CHEMBL3397_Cytochrome P450 2C9_2.95213349330858	10.38
449	-0.3932	TRIFLUOPERAZINE	6341	PC3	8.4e-06	CHEMBL422	Yes	Yes										CHEMBL231_Histamine H1 receptor_33.7746162883545	5.59	CHEMBL217_Dopamine D2 receptor_28.5571127291759	17.35	CHEMBL1850_Dopamine D5 receptor_27.6451252819362	3.4	CHEMBL234_Dopamine D3 receptor_27.3263067120141	6.47	CHEMBL2056_Dopamine D1 receptor_24.4611404022588	6.51	CHEMBL224_Serotonin 2a (5-HT2a) receptor_20.8759983851465	2.76	CHEMBL225_Serotonin 2c (5-HT2c) receptor_19.4610660780159	3.39	CHEMBL223_Alpha-1d adrenergic receptor_19.0567668963942	11.12	CHEMBL3155_Serotonin 7 (5-HT7) receptor_18.6617495618378	2.29	CHEMBL240_HERG_14.1729728531023	8.45
450	-0.393	FULVESTRANT	6925	MCF7	1e-06	CHEMBL1712246	notValid	No										CHEMBL3751_Estrogen-related receptor beta_61.7744354095234	8.61	CHEMBL3429_Estrogen-related receptor alpha_59.092791149934	3.23	CHEMBL1871_Androgen Receptor_50.9933628548723	16.87	CHEMBL206_Estrogen receptor alpha_45.8019011048841	21	CHEMBL3305_Testis-specific androgen-binding protein_42.4631273503521	3.03	CHEMBL3559_Steryl-sulfatase precursor_40.9408991685105	2.99	CHEMBL3181_Estradiol 17-beta-dehydrogenase 1_38.3929386242516	14.94	CHEMBL242_Estrogen receptor beta_36.7264129753896	23.19	CHEMBL1787_Steroid 5-alpha-reductase 1_15.6569516565342	19.01	CHEMBL2034_Glucocorticoid receptor_15.3673584811811	45.76
451	-0.3929	TANESPIMYCIN	2686	HL60	1e-06		No	Not Known										CHEMBL4303_Heat shock protein HSP 90-beta_147.241709939353	9.66	CHEMBL3880_Heat shock protein HSP 90-alpha_113.670397075954	25.14	CHEMBL3142_DNA-dependent protein kinase_49.7159338277169	3.69	CHEMBL1902_FK506-binding protein 1A_26.1727405748866	11.57	CHEMBL1697668_Solute carrier organic anion transporter family member 1B1_25.7312741470935	0	CHEMBL4445_Serine/threonine protein phosphatase 2B catalytic subunit, alpha isoform_16.6515206257539	6.26	CHEMBL1824_Receptor protein-tyrosine kinase erbB-2_11.9867839173788	16.4	CHEMBL1743121_Solute carrier organic anion transporter family member 1B3_10.9385980099998	7.43	CHEMBL1250378_Splicing factor 3B subunit 3_6.50995149974997	8.34	CHEMBL3045_Protein kinase C beta_3.55888719259751	13.67
452	-0.3929	SOLASODINE	4305	PC3	9.6e-06		Yes	Not Known										CHEMBL3522_Cytochrome P450 17A1_69.0216799633619	11.47	CHEMBL3305_Testis-specific androgen-binding protein_60.0324658051172	3.03	CHEMBL1856_Steroid 5-alpha-reductase 2_46.7869270677276	2.18	CHEMBL1871_Androgen Receptor_39.0968429613081	16.87	CHEMBL4931_3-beta-hydroxysteroid-delta(8),delta(7)-isomerase_38.0092665612019	16.29	CHEMBL1787_Steroid 5-alpha-reductase 1_35.2944844578033	19.01	CHEMBL287_Sigma opioid receptor_33.6967454304229	5.75	CHEMBL5347_Glucose-6-phosphate 1-dehydrogenase_32.6126213175462	23.41	CHEMBL2808_LXR-alpha_28.88198871507	10.09	CHEMBL5409_G-protein coupled bile acid receptor 1_27.2655500506674	4.3
453	-0.3929	TRACAZOLATE	6619	PC3	1.18e-05	CHEMBL84567	Yes	No										CHEMBL275_Phosphodiesterase 4B_18.0195172223514	10.01	CHEMBL226_Adenosine A1 receptor_6.25337430196837	5.75	CHEMBL227_Angiotensin II type 1 receptor_6.07899344801942	6.43	CHEMBL256_Adenosine A3 receptor_3.83312510433225	11.76	CHEMBL5331_Proto-oncogene tyrosine-protein kinase MER_3.63007965642763	7.15	CHEMBL251_Adenosine A2a receptor_2.39260556199973	5.46	CHEMBL5314_Tyrosine-protein kinase receptor TYRO3_1.98163849421446	7.1	CHEMBL267_Tyrosine-protein kinase SRC_0.812751644925248	24.45	CHEMBL5805_Toll-like receptor 8_0.300093621780665	0	CHEMBL2955_Sphingosine 1-phosphate receptor Edg-5_0.251057313273366	2.52
454	-0.3928	TRICHOSTATIN A	1951	PC3	1e-07	CHEMBL99	Yes	No										CHEMBL1865_Histone deacetylase 6_27.7474473512865	2.45	CHEMBL5103_Histone deacetylase 10_24.577154434188	8.39	CHEMBL325_Histone deacetylase 1_24.1786271951108	19.86	CHEMBL3192_Histone deacetylase 8_23.4870496141143	3.1	CHEMBL1937_Histone deacetylase 2_22.6222377736895	12.15	CHEMBL4145_Histone deacetylase 9_22.6013173213995	2.76	CHEMBL3310_Histone deacetylase 11_21.5748199271409	2.99	CHEMBL2563_Histone deacetylase 5_20.9968304775717	12.34	CHEMBL2716_Histone deacetylase 7_20.3608739038931	2.79	CHEMBL1829_Histone deacetylase 3_17.9687313901685	6.83
455	-0.3928	HELVETICOSIDE	3945	MCF7	7.4e-06		No	Not Known										CHEMBL2933_Potassium-transporting ATPase alpha chain 2_36.4428558324883	3.05	CHEMBL2034_Glucocorticoid receptor_29.6196022536718	45.76	CHEMBL3305_Testis-specific androgen-binding protein_25.5638599138589	3.03	CHEMBL1293249_Kruppel-like factor 5_23.9448115970209	0	CHEMBL4026_Signal transducer and activator of transcription 3_22.3541050332617	20.51	CHEMBL5549_Tubulin--tyrosine ligase_18.1717387009522	2.73	CHEMBL1741186_Nuclear receptor ROR-gamma_17.4084247871024	12.43	CHEMBL3107_Basic fibroblast growth factor_12.4521153951105	30.97	CHEMBL2120_Acidic fibroblast growth factor_12.3557578220043	9.22
456	-0.3928	FULVESTRANT	6997	MCF7	1e-08	CHEMBL1712246	notValid	No										CHEMBL3751_Estrogen-related receptor beta_61.7744354095234	8.61	CHEMBL3429_Estrogen-related receptor alpha_59.092791149934	3.23	CHEMBL1871_Androgen Receptor_50.9933628548723	16.87	CHEMBL206_Estrogen receptor alpha_45.8019011048841	21	CHEMBL3305_Testis-specific androgen-binding protein_42.4631273503521	3.03	CHEMBL3559_Steryl-sulfatase precursor_40.9408991685105	2.99	CHEMBL3181_Estradiol 17-beta-dehydrogenase 1_38.3929386242516	14.94	CHEMBL242_Estrogen receptor beta_36.7264129753896	23.19	CHEMBL1787_Steroid 5-alpha-reductase 1_15.6569516565342	19.01	CHEMBL2034_Glucocorticoid receptor_15.3673584811811	45.76
457	-0.3928	ETILEFRINE	7350	MCF7	1.84e-05	CHEMBL86882	No	No										CHEMBL246_Beta-3 adrenergic receptor_30.744244802967	10.23	CHEMBL210_Beta-2 adrenergic receptor_29.3263590683626	4.74	CHEMBL213_Beta-1 adrenergic receptor_28.758235928844	8.96	CHEMBL3218_CD22_2.87592053008439	8.38	CHEMBL2382_Calpain 2_2.67301875913175	24.5	CHEMBL4822_Beta-secretase 1_0.384127051768914	11.52	CHEMBL5747_CREB-binding protein_-0.487648094148662	9.56	CHEMBL236_Delta opioid receptor_-1.17313224444142	7.17	CHEMBL1957_Insulin-like growth factor I receptor_-1.30895258192	39.7	CHEMBL340_Cytochrome P450 3A4_-2.30074070985438	27.7
458	-0.3926	GELDANAMYCIN	1228	PC3	1e-06		No	Not Known		BMP4,								CHEMBL4303_Heat shock protein HSP 90-beta_134.176679165937	9.66	CHEMBL3880_Heat shock protein HSP 90-alpha_106.04104174651	25.14	CHEMBL3142_DNA-dependent protein kinase_47.3062231567727	3.69	CHEMBL1902_FK506-binding protein 1A_25.3881379727447	11.57	CHEMBL1697668_Solute carrier organic anion transporter family member 1B1_23.3820652967753	0	CHEMBL4445_Serine/threonine protein phosphatase 2B catalytic subunit, alpha isoform_11.1569593679668	6.26	CHEMBL1743121_Solute carrier organic anion transporter family member 1B3_10.681969829294	7.43	CHEMBL1824_Receptor protein-tyrosine kinase erbB-2_5.82700553194027	16.4	CHEMBL3401_Pregnane X receptor_5.01091207779956	21.57	CHEMBL3045_Protein kinase C beta_3.98626508053097	13.67
459	-0.3926	TRICHLORMETHIAZIDE	3337	MCF7	1.06e-05	CHEMBL1054	No	Yes										CHEMBL205_Carbonic anhydrase II_21.8019444961709	21.73	CHEMBL261_Carbonic anhydrase I_19.8077533187536	3.54	CHEMBL3242_Carbonic anhydrase XII_18.741487957681	12.47	CHEMBL3594_Carbonic anhydrase IX_16.395515692173	7.03	CHEMBL3510_Carbonic anhydrase XIV_15.1596586764185	0	CHEMBL2326_Carbonic anhydrase VII_15.0061874800065	3.76	CHEMBL3729_Carbonic anhydrase IV_12.4896914730357	7.83	CHEMBL3025_Carbonic anhydrase VI_12.465845576076	0	CHEMBL3969_Carbonic anhydrase VB_11.4398701507601	0	CHEMBL4789_Carbonic anhydrase VA_10.8200004496833	0
460	-0.3925	TROGLITAZONE	4456	PC3	1e-05		No	Not Known										CHEMBL235_Peroxisome proliferator-activated receptor gamma_39.8032914689604	31.72	CHEMBL4422_Free fatty acid receptor 1_34.5616794164199	0	CHEMBL239_Peroxisome proliferator-activated receptor alpha_8.67831475328709	15.32	CHEMBL3397_Cytochrome P450 2C9_5.04919937155368	10.38	CHEMBL1697671_Placenta growth factor_2.09387809725085	7.2	CHEMBL1833_Serotonin 2b (5-HT2b) receptor_1.62762760346088	0	CHEMBL4302_P-glycoprotein 1_1.26305924572547	36.03	CHEMBL2039_Monoamine oxidase B_0.983929927136832	17.78	CHEMBL213_Beta-1 adrenergic receptor_-0.376726144334865	8.96
461	-0.3923	IDOXURIDINE	1899	PC3	1.12e-05		No	Not Known	BMP1,									CHEMBL4714_Pyrimidinergic receptor P2Y6_51.0028376710928	2.54	CHEMBL2883_Thymidine kinase, cytosolic_44.296977135618	9.87	CHEMBL4398_Purinergic receptor P2Y2_43.7263286930081	2.3	CHEMBL4580_Thymidine kinase, mitochondrial_43.4656200176439	7.76	CHEMBL2123_Pyrimidinergic receptor P2Y4_36.449256834359	4.2	CHEMBL4518_Purinergic receptor P2Y14_28.968523382797	2.76	CHEMBL4388_Thymidylate kinase_20.840302925108	7.44	CHEMBL2392_DNA polymerase beta_20.1662409474876	11.21	CHEMBL3642_Suv3 helicase_19.9063555861616	2.79	CHEMBL3589_Adenosine kinase_19.0399607089663	7.02
462	-0.3923	INDOMETACIN	5049	PC3	1.12e-05	CHEMBL6	No	Yes										CHEMBL4681_Aldo-keto-reductase family 1 member C3_48.643435182105	12.28	CHEMBL230_Cyclooxygenase-2_37.121282948009	30	CHEMBL1995_Prostanoid IP receptor_36.1826904940334	0	CHEMBL5071_G protein-coupled receptor 44_34.2253742132743	9.17	CHEMBL3474_Phospholipase A2 group IIA_32.2783072109092	6.16	CHEMBL4427_Prostanoid DP receptor_30.8253552618643	2.7	CHEMBL221_Cyclooxygenase-1_23.055437907436	22	CHEMBL3816_Cytosolic phospholipase A2_21.0039484147937	31.39	CHEMBL4999_Aldo-keto reductase family 1 member C4_16.3726800489206	11.38	CHEMBL5847_Aldo-keto reductase family 1 member C2_13.4081911294926	16.4
463	-0.3921	AMIODARONE	4657	PC3	5.8e-06	CHEMBL633	notValid	Yes										CHEMBL1947_Thyroid hormone receptor beta-1_28.7001193775977	13.63	CHEMBL1860_Thyroid hormone receptor alpha_24.5430530429127	13.9	CHEMBL335_Protein-tyrosine phosphatase 1B_21.3283573178018	6.71	CHEMBL4931_3-beta-hydroxysteroid-delta(8),delta(7)-isomerase_17.528841905107	16.29	CHEMBL6120_Solute carrier family 22 member 12_14.0983780455697	6.96	CHEMBL1914_Butyrylcholinesterase_10.9389057412411	12.05	CHEMBL3622_Cytochrome P450 2C19_9.1777745092082	4.94	CHEMBL3721_Cytochrome P450 2C8_7.8433996269338	17.56	CHEMBL4302_P-glycoprotein 1_7.29721160430689	36.03	CHEMBL1942_Alpha-2b adrenergic receptor_5.70251767509552	2.93
464	-0.3919	DICLOFENAC	2756	MCF7	1.26e-05	CHEMBL139	No	Yes										CHEMBL2157_Interleukin-8_26.3391660578147	27.13	CHEMBL278_Integrin alpha-4_7.66018573995007	12.16	CHEMBL4029_Interleukin-8 receptor A_7.29725883242146	6.75	CHEMBL258_Tyrosine-protein kinase LCK_6.60668856052384	21.71	CHEMBL4681_Aldo-keto-reductase family 1 member C3_6.2161104900411	12.28	CHEMBL3253_Serum albumin_4.94481858511725	23.47	CHEMBL5071_G protein-coupled receptor 44_4.76084201605436	9.17	CHEMBL2434_Interleukin-8 receptor B_2.33656435246048	0	CHEMBL4427_Prostanoid DP receptor_2.23118500402408	2.7	CHEMBL4901_Ephrin type-B receptor 3_1.59003189655773	7.97
465	-0.3918	HELIOTRINE	4739	MCF7	1.28e-05		No	Not Known		GATA4,								CHEMBL1902_FK506-binding protein 1A_5.74706651634695	11.57	CHEMBL4767_Vesicular acetylcholine transporter_5.37196381869844	2.63	CHEMBL211_Muscarinic acetylcholine receptor M2_4.54507836935966	5.79	CHEMBL1821_Muscarinic acetylcholine receptor M4_3.15576727548018	2.17	CHEMBL245_Muscarinic acetylcholine receptor M3_2.03051222100992	2.96	CHEMBL216_Muscarinic acetylcholine receptor M1_2.01789396700157	3.61	CHEMBL2035_Muscarinic acetylcholine receptor M5_1.12145437738661	2.4	CHEMBL249_Neurokinin 1 receptor_-0.597363801530347	10.23	CHEMBL4302_P-glycoprotein 1_-0.765406440927904	36.03	CHEMBL1250378_Splicing factor 3B subunit 3_-0.816141014839026	8.34
466	-0.3918	CARBIMAZOLE	5399	MCF7	2.14e-05	CHEMBL508102	Yes	No										CHEMBL2001_Purinergic receptor P2Y12_8.37817843218884	0	CHEMBL1825_TNF-alpha_0.399598402869715	35.95	CHEMBL2635_Dual specificity protein phosphatase 3_0.318784745151907	12.76	CHEMBL1075322_G-protein coupled receptor 55_0.185142727739009	4.3	CHEMBL4596_C-C chemokine receptor type 8_-0.221071358358904	0	CHEMBL4666_Steroidogenic factor 1_-0.597584841407684	11.96	CHEMBL3236_Protein-tyrosine phosphatase G1_-0.82304171622239	7.64	CHEMBL2219_Protein-tyrosine phosphatase LC-PTP_-1.475805883704	2.79	CHEMBL1993_DNA (cytosine-5)-methyltransferase 1_-2.14633797455296	13.64
467	-0.3916	EUCATROPINE	3416	MCF7	1.22e-05		No	Not Known										CHEMBL236_Delta opioid receptor_10.5554777434613	7.17	CHEMBL211_Muscarinic acetylcholine receptor M2_10.3912679589283	5.79	CHEMBL216_Muscarinic acetylcholine receptor M1_10.0199394546469	3.61	CHEMBL233_Mu opioid receptor_7.24387727779911	9.17	CHEMBL4302_P-glycoprotein 1_6.79385151585435	36.03	CHEMBL237_Kappa opioid receptor_6.53471460732295	6.17	CHEMBL245_Muscarinic acetylcholine receptor M3_5.7168811691282	2.96	CHEMBL1902_FK506-binding protein 1A_5.02114082515013	11.57	CHEMBL3092_Cathepsin E_4.66352885080892	2.39	CHEMBL1697668_Solute carrier organic anion transporter family member 1B1_3.60296185123561	0
468	-0.3916	METANEPHRINE	5334	MCF7	1.72e-05	CHEMBL775	No	No										CHEMBL210_Beta-2 adrenergic receptor_25.9435617708513	4.74	CHEMBL246_Beta-3 adrenergic receptor_25.2919865922291	10.23	CHEMBL213_Beta-1 adrenergic receptor_21.5892349153014	8.96	CHEMBL1957_Insulin-like growth factor I receptor_5.09545059852167	39.7	CHEMBL1741186_Nuclear receptor ROR-gamma_4.76223290901483	12.43	CHEMBL275_Phosphodiesterase 4B_3.77088664968192	10.01	CHEMBL340_Cytochrome P450 3A4_0.360067241870573	27.7	CHEMBL223_Alpha-1d adrenergic receptor_0.131951200968208	11.12	CHEMBL1869_Ornithine decarboxylase_-0.866657238486768	26.5	CHEMBL3218_CD22_-1.07862132814637	8.38
469	-0.3916	NITROFURAL	6721	PC3	2.02e-05		No	Not Known										__0	0	CHEMBL4361_Induced myeloid leukemia cell differentiation protein Mcl-1_34.6199652600572	23.09	CHEMBL1993_DNA (cytosine-5)-methyltransferase 1_21.1978071318159	13.64	CHEMBL2635_Dual specificity protein phosphatase 3_18.5873056028368	12.76	CHEMBL1741176_X-box-binding protein 1_16.8690535209146	21.69	CHEMBL5804_Toll-like receptor 9_14.9392430703863	2.63	CHEMBL3864_Protein-tyrosine phosphatase 2C_14.2493336566919	2.21	CHEMBL1293266_Nucleotide-binding oligomerization domain-containing protein 2_12.844880999036	0
470	-0.3915	ORCIPRENALINE	2845	MCF7	7.6e-06	CHEMBL776	No	Yes										CHEMBL210_Beta-2 adrenergic receptor_40.3421030625601	4.74	CHEMBL213_Beta-1 adrenergic receptor_32.5693077928506	8.96	CHEMBL246_Beta-3 adrenergic receptor_28.6786601804571	10.23	CHEMBL1917_Somatostatin receptor 1_6.11057191388444	0	CHEMBL2028_Somatostatin receptor 3_2.48506783772231	2.34	CHEMBL1853_Somatostatin receptor 4_1.97762378190097	0	CHEMBL1784_Glucagon-like peptide receptor_1.33449459473962	3.13	CHEMBL5287_Bile acid transporter_1.07723996365119	6.14	CHEMBL4822_Beta-secretase 1_0.744669476180742	11.52	CHEMBL2382_Calpain 2_0.732401286273389	24.5
471	-0.3913	TERFENADINE	2227	MCF7	8.4e-06	CHEMBL17157	No	No										CHEMBL2327_Neurokinin 2 receptor_27.5280201489858	3.74	CHEMBL4018_Neuropeptide Y receptor type 2_22.1533253715974	8.24	CHEMBL231_Histamine H1 receptor_18.1229665004486	5.59	CHEMBL245_Muscarinic acetylcholine receptor M3_11.4678349948784	2.96	CHEMBL240_HERG_11.3902816861943	8.45	CHEMBL2027_Niemann-Pick C1-like protein 1_10.2320770216555	0	CHEMBL274_C-C chemokine receptor type 5_9.65957643424999	10.89	CHEMBL234_Dopamine D3 receptor_8.80749367040789	6.47	CHEMBL216_Muscarinic acetylcholine receptor M1_7.44695604586378	3.61	CHEMBL4641_Voltage-gated T-type calcium channel alpha-1G subunit_2.92745646067391	22.69
472	-0.3913	GANCICLOVIR	3368	MCF7	1.56e-05		No	Not Known										CHEMBL4338_Purine nucleoside phosphorylase_50.534583982964	12.78	CHEMBL2360_Hypoxanthine-guanine phosphoribosyltransferase_32.6024317500759	13.77	CHEMBL4443_Fucosyltransferase 6_16.4755050646135	9.14	CHEMBL1997_Equilibrative nucleoside transporter 1_13.5094022067715	11.42	CHEMBL2864_6-O-methylguanine-DNA methyltransferase_12.0925628245644	0	CHEMBL2664_Adenosylhomocysteinase _11.6972209841705	6.64	CHEMBL251_Adenosine A2a receptor_11.1831918131158	5.46	CHEMBL1910_Adenosine deaminase_8.4644627658304	6.47	CHEMBL226_Adenosine A1 receptor_7.98447643368895	5.75	CHEMBL3171_Folylpoly-gamma-glutamate synthetase_7.84540836920583	8.21
473	-0.3911	NALBUPHINE	2063	PC3	1.02e-05	CHEMBL895	Yes	Yes										CHEMBL236_Delta opioid receptor_114.477247564622	7.17	CHEMBL237_Kappa opioid receptor_107.419389128812	6.17	CHEMBL233_Mu opioid receptor_104.919563763608	9.17	CHEMBL2014_Nociceptin receptor_30.830388522786	3.67	CHEMBL1697668_Solute carrier organic anion transporter family member 1B1_-0.992299100513552	0	CHEMBL1250378_Splicing factor 3B subunit 3_-1.29590823800726	8.34	CHEMBL4884_Caspase-2_-1.45083742991798	22.05	CHEMBL5287_Bile acid transporter_-1.95978694726085	6.14	CHEMBL4050_FK506 binding protein 4_-2.24976870664065	16.18
474	-0.3911	PROSCILLARIDIN	4404	MCF7	7.6e-06		No	Not Known										CHEMBL3305_Testis-specific androgen-binding protein_37.1909632417033	3.03	CHEMBL2034_Glucocorticoid receptor_31.6698471904183	45.76	CHEMBL2933_Potassium-transporting ATPase alpha chain 2_21.6111166530972	3.05	CHEMBL3522_Cytochrome P450 17A1_16.793764922864	11.47	CHEMBL1978_Cytochrome P450 19A1_16.1064377926053	24.35	CHEMBL3107_Basic fibroblast growth factor_13.7029311741449	30.97	CHEMBL1856_Steroid 5-alpha-reductase 2_11.9924320209803	2.18	CHEMBL2120_Acidic fibroblast growth factor_11.7179255130627	9.22	CHEMBL1293249_Kruppel-like factor 5_11.1936788068928	0
475	-0.391	TROGLITAZONE	6949	MCF7	1e-05		No	Not Known										CHEMBL235_Peroxisome proliferator-activated receptor gamma_39.8032914689604	31.72	CHEMBL4422_Free fatty acid receptor 1_34.5616794164199	0	CHEMBL239_Peroxisome proliferator-activated receptor alpha_8.67831475328709	15.32	CHEMBL3397_Cytochrome P450 2C9_5.04919937155368	10.38	CHEMBL1697671_Placenta growth factor_2.09387809725085	7.2	CHEMBL1833_Serotonin 2b (5-HT2b) receptor_1.62762760346088	0	CHEMBL4302_P-glycoprotein 1_1.26305924572547	36.03	CHEMBL2039_Monoamine oxidase B_0.983929927136832	17.78	CHEMBL213_Beta-1 adrenergic receptor_-0.376726144334865	8.96
476	-0.3909	FLUDROCORTISONE	3977	MCF7	9.4e-06		No	Not Known										CHEMBL2034_Glucocorticoid receptor_108.639473497379	45.76	CHEMBL3305_Testis-specific androgen-binding protein_50.0745332196073	3.03	CHEMBL1856_Steroid 5-alpha-reductase 2_29.3290053211037	2.18	CHEMBL208_Progesterone receptor_28.8169102214276	21.65	CHEMBL1871_Androgen Receptor_26.032090500681	16.87	CHEMBL3522_Cytochrome P450 17A1_23.2395886284026	11.47	CHEMBL1994_Mineralocorticoid receptor_23.1374490934716	10.81	CHEMBL1787_Steroid 5-alpha-reductase 1_19.571759305012	19.01	CHEMBL4465_Acyl coenzyme A:cholesterol acyltransferase 2_16.7156070439838	7.81	CHEMBL2933_Potassium-transporting ATPase alpha chain 2_12.8163188787777	3.05
477	-0.3909	WORTMANNIN	869	MCF7	1e-06	CHEMBL295038	No	No	CXCR4,									CHEMBL4005_PI3-kinase p110-alpha subunit_71.680382194891	6.43	CHEMBL2842_FK506 binding protein 12_58.0129107673037	12.73	CHEMBL2428_Myosin light chain kinase, smooth muscle_17.9101564574448	2	CHEMBL4302_P-glycoprotein 1_10.3014532667981	36.03	CHEMBL4465_Acyl coenzyme A:cholesterol acyltransferase 2_10.0070674832298	7.81	CHEMBL1978_Cytochrome P450 19A1_9.1271957406873	24.35	CHEMBL2899_Brain adenylate cyclase 1_9.103173635308	8.31	CHEMBL237_Kappa opioid receptor_5.89157130198595	6.17	CHEMBL1250378_Splicing factor 3B subunit 3_4.7078944748234	8.34	CHEMBL3142_DNA-dependent protein kinase_4.54179733911899	3.69
478	-0.3907	CORYNANTHINE	4811	MCF7	1.02e-05	CHEMBL31410	No	No										CHEMBL1942_Alpha-2b adrenergic receptor_55.7525264948583	2.93	CHEMBL1916_Alpha-2c adrenergic receptor_52.09839247654	7.59	CHEMBL1867_Alpha-2a adrenergic receptor_49.0927275029413	3.19	CHEMBL289_Cytochrome P450 2D6_19.8613327056634	5.58	CHEMBL232_Alpha-1b adrenergic receptor_17.6077336860812	14.08	CHEMBL223_Alpha-1d adrenergic receptor_13.3705314027248	11.12	CHEMBL229_Alpha-1a adrenergic receptor_12.8634002098178	6.12	CHEMBL2028_Somatostatin receptor 3_10.8194619287759	2.34	CHEMBL2717_Phosphodiesterase 11A_9.2094918037722	8.8	CHEMBL233_Mu opioid receptor_6.73934811773456	9.17
479	-0.3906	HALOPERIDOL	2663	HL60	1e-05	CHEMBL54	Yes	Yes										CHEMBL2413_C-C chemokine receptor type 1_37.0072933554427	2.47	CHEMBL2327_Neurokinin 2 receptor_28.3619741651263	3.74	CHEMBL217_Dopamine D2 receptor_25.7317755018165	17.35	CHEMBL234_Dopamine D3 receptor_24.3625283444824	6.47	CHEMBL219_Dopamine D4 receptor_23.6844618275009	2.63	CHEMBL231_Histamine H1 receptor_18.8358748024831	5.59	CHEMBL344_Melanin-concentrating hormone receptor 1_17.6029689835982	0	CHEMBL287_Sigma opioid receptor_13.7601287652484	5.75	CHEMBL224_Serotonin 2a (5-HT2a) receptor_13.7102281447825	2.76	CHEMBL229_Alpha-1a adrenergic receptor_13.2531268977368	6.12
480	-0.3906	MEBENDAZOLE	3671	PC3	1.36e-05	CHEMBL685	No	Yes	SOX2,PDGFRA,									CHEMBL4128_Tyrosine-protein kinase TIE-2_29.5650574389177	6.6	CHEMBL1906_Serine/threonine-protein kinase RAF_20.0537724287256	15.88	CHEMBL279_Vascular endothelial growth factor receptor 2_16.5068785901141	20.01	CHEMBL2016_Coagulation factor IX_10.1652243847133	0	CHEMBL1649051_Growth factor receptor-bound protein 7_5.88620694423305	18.42	CHEMBL2527_Serine/threonine-protein kinase Chk2_5.51817046341698	17.91	CHEMBL2959_Tyrosine-protein kinase ITK/TSK _4.97931517483612	9.43	CHEMBL1862_Tyrosine-protein kinase ABL_3.91331746028876	10.17	CHEMBL3286_Urokinase-type plasminogen activator_3.0481842315872	19.68	CHEMBL6005_Serine/threonine-protein kinase 33_2.42279180455245	3.34
481	-0.3905	CALMIDAZOLIUM	906	MCF7	5e-06	CHEMBL1229168	notValid	No										CHEMBL3849_Cytochrome P450 51_21.3507372096255	7.77	CHEMBL340_Cytochrome P450 3A4_16.3277986267644	27.7	CHEMBL3397_Cytochrome P450 2C9_12.5844235204388	10.38	CHEMBL2063_Ceramide glucosyltransferase_11.4098666803031	10.67	CHEMBL2327_Neurokinin 2 receptor_11.0649686021894	3.74	CHEMBL2414_C-C chemokine receptor type 4_9.69660539029067	7.19	CHEMBL1835_Thromboxane-A synthase_7.87052907097366	6.41	CHEMBL4135_Geranylgeranyl transferase type I beta subunit_7.58584246722322	2.7	CHEMBL259_Melanocortin receptor 4_6.75124830182618	2.6	CHEMBL6089_Ubiquitin-conjugating enzyme E2 N_6.70405455905173	7.58
482	-0.3902	TENOXICAM	4182	MCF7	1.18e-05		No	Not Known										CHEMBL2695_Focal adhesion kinase 1_11.8080000008777	9.45	CHEMBL3820_Hexokinase type IV_11.4137076553211	6.05	CHEMBL2736_Metabotropic glutamate receptor 4_9.31450584481656	0	CHEMBL1641348_Solute carrier family 22 member 8_5.97569638896874	22.41	CHEMBL5469_Protein tyrosine kinase 2 beta_5.76281787477275	29.69	CHEMBL221_Cyclooxygenase-1_3.79461023246406	22	CHEMBL2637_c-Jun N-terminal kinase 3_2.88204793387645	3.37	CHEMBL1293249_Kruppel-like factor 5_1.81738821505034	0	CHEMBL4454_Tyrosine-protein kinase FGR_0.49328360124429	7.61	CHEMBL2276_c-Jun N-terminal kinase 1_-0.266435590838221	32.22
483	-0.3901	CHLOROPYRAMINE	3011	HL60	1.22e-05	CHEMBL1194287	Yes	No										CHEMBL231_Histamine H1 receptor_21.1863008739136	5.59	CHEMBL1853_Somatostatin receptor 4_14.5633674764758	0	CHEMBL4441_C-X-C chemokine receptor type 3_7.57465983314418	7.52	CHEMBL1804_Somatostatin receptor 2_7.33660282247733	2.27	CHEMBL2167_Transforming protein p21/H-Ras-1 _7.13667018640302	12.33	CHEMBL5850_Mas-related G-protein coupled receptor member X1_6.82720633241678	0	CHEMBL3514_LDL-associated phospholipase A2_4.81879918368801	6.46	CHEMBL1800_Corticotropin releasing factor receptor 1_4.38050404384285	7.16	CHEMBL289_Cytochrome P450 2D6_4.06334750332291	5.58	CHEMBL1744525_Nicotinamide phosphoribosyltransferase_2.8414597294261	24.58
484	-0.3901	SALSOLINOL	4816	MCF7	1.54e-05	CHEMBL1195032	No	No										CHEMBL2056_Dopamine D1 receptor_21.5863595880454	6.51	CHEMBL217_Dopamine D2 receptor_11.1169420032644	17.35	CHEMBL1850_Dopamine D5 receptor_10.4646606426265	3.4	CHEMBL2203_Motilin receptor_6.42300562245208	0	CHEMBL1833_Serotonin 2b (5-HT2b) receptor_4.32518702193981	0	CHEMBL2963_Matrix metalloproteinase 15_3.64797119605772	7.3	CHEMBL219_Dopamine D4 receptor_2.83880882632298	2.63	CHEMBL213_Beta-1 adrenergic receptor_2.43642275790616	8.96	CHEMBL214_Serotonin 1a (5-HT1a) receptor_2.10526483086934	2.72
485	-0.39	CHLORPROTHIXENE	6692	PC3	1.14e-05	CHEMBL90125	Yes	No										CHEMBL231_Histamine H1 receptor_33.0371897642094	5.59	CHEMBL2056_Dopamine D1 receptor_23.0040844422369	6.51	CHEMBL1850_Dopamine D5 receptor_17.628262189815	3.4	CHEMBL217_Dopamine D2 receptor_10.5696942926605	17.35	CHEMBL3371_Serotonin 6 (5-HT6) receptor_10.0834566523745	0	CHEMBL234_Dopamine D3 receptor_10.0151390509681	6.47	CHEMBL6089_Ubiquitin-conjugating enzyme E2 N_9.44771733937493	7.58	CHEMBL4869_Prion protein_8.65066611064518	9.42	CHEMBL6165_Urotensin-2_8.55649146637216	2.73	CHEMBL1942_Alpha-2b adrenergic receptor_7.68108473045613	2.93
486	-0.39	VINBLASTINE	7556	PC3	1e-07		notValid	Not Known										CHEMBL1743121_Solute carrier organic anion transporter family member 1B3_33.422043002604	7.43	CHEMBL237_Kappa opioid receptor_21.9848803162731	6.17	CHEMBL4302_P-glycoprotein 1_21.4145278402894	36.03	CHEMBL236_Delta opioid receptor_18.0943322241415	7.17	CHEMBL233_Mu opioid receptor_15.8426380778493	9.17	CHEMBL232_Alpha-1b adrenergic receptor_11.2637417324742	14.08	CHEMBL2327_Neurokinin 2 receptor_10.8061810706632	3.74	CHEMBL2708_Mitogen-activated protein kinase kinase kinase 11_10.6228302087464	8.06	CHEMBL2872_Mitogen-activated protein kinase kinase kinase 9_8.31922458419683	3.41	CHEMBL1942_Alpha-2b adrenergic receptor_7.93487268729158	2.93
487	-0.3898	LABETALOL	3167	MCF7	1.1e-05	CHEMBL429	No	Yes	MAPK14,									CHEMBL246_Beta-3 adrenergic receptor_44.9582944789639	10.23	CHEMBL210_Beta-2 adrenergic receptor_44.395258642168	4.74	CHEMBL213_Beta-1 adrenergic receptor_44.1286955900343	8.96	CHEMBL1697671_Placenta growth factor_8.4591093533099	7.2	CHEMBL3891_Calpain 1_5.97500171060255	2.2	CHEMBL5399_Pituitary adenylate cyclase-activating polypeptide type I receptor_4.49691937105689	8.78	CHEMBL3991_Coagulation factor VII_4.4928763576369	6.26	CHEMBL1255126_Protein Mdm4_4.38408130840536	7.05	CHEMBL1988_Atrial natriuretic peptide receptor A_3.14359596338384	16.76	CHEMBL1628472_Relaxin-3 receptor 1_2.892596650562	0
488	-0.3897	PAPAVERINE	1755	HL60	1.06e-05	CHEMBL19224	No	No										CHEMBL290_Phosphodiesterase 3B_30.6147128095679	2.44	CHEMBL241_Phosphodiesterase 3A_26.3979334410262	0	CHEMBL4409_Phosphodiesterase 10A_24.1426654663673	0	CHEMBL288_Phosphodiesterase 4D_9.15489779835557	2.3	CHEMBL1827_Phosphodiesterase 5A_6.84901185039088	2.09	CHEMBL1868_Vascular endothelial growth factor receptor 1_5.80042055210702	9.88	CHEMBL254_Phosphodiesterase 4A_5.70749999192285	12.26	CHEMBL279_Vascular endothelial growth factor receptor 2_5.06697145621845	20.01	CHEMBL1913_Platelet-derived growth factor receptor beta_4.52222525220037	27.11	CHEMBL5393_ATP-binding cassette sub-family G member 2_4.30309748354856	19.22
489	-0.3897	RILUZOLE	2334	HL60	1.48e-05	CHEMBL744	Yes	Yes										CHEMBL4128_Tyrosine-protein kinase TIE-2_4.95067037786167	6.6	CHEMBL240_HERG_4.51259883764964	8.45	CHEMBL3979_Peroxisome proliferator-activated receptor delta_3.47644495197847	9.63	CHEMBL2581_Cathepsin D_3.11594311937437	24.55	CHEMBL1966_Dihydroorotate dehydrogenase_2.91452544994402	11.89	CHEMBL4897_Serine/threonine-protein kinase PLK3_2.0763552957612	2.24	CHEMBL2147_Serine/threonine-protein kinase PIM1 _2.01355952439815	34.1	CHEMBL1906_Serine/threonine-protein kinase RAF_1.91419333022496	15.88	CHEMBL3024_Serine/threonine-protein kinase PLK1_1.67169166018919	10.53
490	-0.3896	SIROLIMUS	1045	MCF7	1e-07		notValid	Not Known										CHEMBL1902_FK506-binding protein 1A_198.163784471026	11.57	CHEMBL2842_FK506 binding protein 12_121.941941385613	12.73	CHEMBL1697668_Solute carrier organic anion transporter family member 1B1_71.2552399997896	0	CHEMBL4302_P-glycoprotein 1_59.6233795888628	36.03	CHEMBL4445_Serine/threonine protein phosphatase 2B catalytic subunit, alpha isoform_51.215045465065	6.26	CHEMBL1781868_Programmed cell death protein 4_50.2243283389885	10.45	CHEMBL4848_Eukaryotic translation initation factor_41.6549702883272	10.27	CHEMBL1250378_Splicing factor 3B subunit 3_27.2676064028622	8.34	CHEMBL4050_FK506 binding protein 4_26.1280851147978	16.18
491	-0.3896	HEXYLCAINE	3447	MCF7	1.34e-05	CHEMBL1197	Yes	Yes										CHEMBL2581_Cathepsin D_11.9395947756484	24.55	CHEMBL2525_Beta secretase 2_8.62962270566993	2.86	CHEMBL246_Beta-3 adrenergic receptor_6.64833182943983	10.23	CHEMBL4822_Beta-secretase 1_5.665827349288	11.52	CHEMBL245_Muscarinic acetylcholine receptor M3_4.69579740518453	2.96	CHEMBL213_Beta-1 adrenergic receptor_4.63268953590179	8.96	CHEMBL3092_Cathepsin E_4.22278551708613	2.39	CHEMBL210_Beta-2 adrenergic receptor_3.94212448226077	4.74	CHEMBL5462_Baculoviral IAP repeat-containing protein 2_3.74526667316238	21.13	CHEMBL2136_Pepsinogen C_3.68751672916392	0
492	-0.3896	DIENESTROL	3448	MCF7	1.5e-05	CHEMBL1018	No	Yes										CHEMBL5399_Pituitary adenylate cyclase-activating polypeptide type I receptor_6.01024347283857	8.78	CHEMBL242_Estrogen receptor beta_3.86900422306516	23.19	CHEMBL206_Estrogen receptor alpha_3.71060967743798	21	CHEMBL3616_Protein kinase C eta_3.49975838882146	7.17	CHEMBL3582_Protein kinase C epsilon_3.30796165668064	17.53	CHEMBL5413_Metastin receptor_3.21589292223947	2.65	CHEMBL4123_Neurotensin receptor 1_3.12462632721503	0	CHEMBL3045_Protein kinase C beta_2.93968833292559	13.67	CHEMBL299_Protein kinase C alpha _2.85070820496526	15.57	CHEMBL4018_Neuropeptide Y receptor type 2_2.73756441409824	8.24
493	-0.3895	PHENTOLAMINE	2323	MCF7	1.26e-05		Yes	Not Known										CHEMBL1867_Alpha-2a adrenergic receptor_18.633427662957	3.19	CHEMBL3923_Nischarin_18.1092026879846	2.44	CHEMBL1916_Alpha-2c adrenergic receptor_16.6405906584229	7.59	CHEMBL1942_Alpha-2b adrenergic receptor_16.4297859258871	2.93	CHEMBL5857_Trace amine-associated receptor 1_5.4137091564468	0	CHEMBL2203_Motilin receptor_4.66960017389134	0	CHEMBL1983_Serotonin 1d (5-HT1d) receptor_4.33458384863102	0	CHEMBL1898_Serotonin 1b (5-HT1b) receptor_2.94207680265739	5.97	CHEMBL2107_C-X-C chemokine receptor type 4_0.214292767227673	8.77	CHEMBL3181_Estradiol 17-beta-dehydrogenase 1_-1.54525693767337	14.94
494	-0.3895	IFENPRODIL	2372	HL60	8.4e-06	CHEMBL305187	No	No										CHEMBL5966_IgG receptor FcRn large subunit p51_21.8476886778347	12.88	CHEMBL3473_C-C chemokine receptor type 3_19.5844545616623	12.83	CHEMBL1904_Glutamate [NMDA] receptor subunit epsilon 2_16.0797398389161	13.95	CHEMBL3764_Urotensin II receptor_13.9141274082518	2.9	CHEMBL289_Cytochrome P450 2D6_13.3374003916208	5.58	CHEMBL246_Beta-3 adrenergic receptor_13.2180120236492	10.23	CHEMBL1697671_Placenta growth factor_12.5659838080964	7.2	CHEMBL1917_Somatostatin receptor 1_12.0961020162822	0	CHEMBL1988_Atrial natriuretic peptide receptor A_12.0660425994101	16.76	CHEMBL1832_Calcitonin receptor_12.0453967189047	2.58
495	-0.3895	ESTRADIOL	6718	PC3	1.46e-05	CHEMBL135	No	Yes	CXCR4,									CHEMBL3559_Steryl-sulfatase precursor_76.419373072011	2.99	CHEMBL3305_Testis-specific androgen-binding protein_64.4397009560559	3.03	CHEMBL3181_Estradiol 17-beta-dehydrogenase 1_60.9259003389754	14.94	CHEMBL206_Estrogen receptor alpha_56.9841215730764	21	CHEMBL242_Estrogen receptor beta_48.2365790608825	23.19	CHEMBL3751_Estrogen-related receptor beta_43.2106855508642	8.61	CHEMBL1856_Steroid 5-alpha-reductase 2_33.7648169644807	2.18	CHEMBL1787_Steroid 5-alpha-reductase 1_33.6160295192556	19.01	CHEMBL3429_Estrogen-related receptor alpha_31.24890136052	3.23	CHEMBL2034_Glucocorticoid receptor_30.5219309001326	45.76
496	-0.3894	TRICHOSTATIN A	1891	PC3	1e-07	CHEMBL99	Yes	No										CHEMBL1865_Histone deacetylase 6_27.7474473512865	2.45	CHEMBL5103_Histone deacetylase 10_24.577154434188	8.39	CHEMBL325_Histone deacetylase 1_24.1786271951108	19.86	CHEMBL3192_Histone deacetylase 8_23.4870496141143	3.1	CHEMBL1937_Histone deacetylase 2_22.6222377736895	12.15	CHEMBL4145_Histone deacetylase 9_22.6013173213995	2.76	CHEMBL3310_Histone deacetylase 11_21.5748199271409	2.99	CHEMBL2563_Histone deacetylase 5_20.9968304775717	12.34	CHEMBL2716_Histone deacetylase 7_20.3608739038931	2.79	CHEMBL1829_Histone deacetylase 3_17.9687313901685	6.83
497	-0.3892	FENBENDAZOLE	4542	PC3	1.34e-05	CHEMBL37161	Yes	No	NRG1,									CHEMBL4128_Tyrosine-protein kinase TIE-2_27.3974984607215	6.6	CHEMBL2185_Serine/threonine-protein kinase Aurora-B_11.1167617181704	6.29	CHEMBL1906_Serine/threonine-protein kinase RAF_10.8610945322594	15.88	CHEMBL279_Vascular endothelial growth factor receptor 2_10.1714461588342	20.01	CHEMBL4722_Serine/threonine-protein kinase Aurora-A_7.86839764335409	10.03	CHEMBL2959_Tyrosine-protein kinase ITK/TSK _7.46587070665511	9.43	CHEMBL4361_Induced myeloid leukemia cell differentiation protein Mcl-1_4.93089420901403	23.09	CHEMBL3935_Serine/threonine-protein kinase Aurora-C_4.24662039565798	3.05	CHEMBL1957_Insulin-like growth factor I receptor_3.93657434201527	39.7	CHEMBL1952_Thymidylate synthase_3.41997290102373	15.41
498	-0.3892	METANEPHRINE	6734	PC3	1.72e-05	CHEMBL775	No	No										CHEMBL210_Beta-2 adrenergic receptor_25.9435617708513	4.74	CHEMBL246_Beta-3 adrenergic receptor_25.2919865922291	10.23	CHEMBL213_Beta-1 adrenergic receptor_21.5892349153014	8.96	CHEMBL1957_Insulin-like growth factor I receptor_5.09545059852167	39.7	CHEMBL1741186_Nuclear receptor ROR-gamma_4.76223290901483	12.43	CHEMBL275_Phosphodiesterase 4B_3.77088664968192	10.01	CHEMBL340_Cytochrome P450 3A4_0.360067241870573	27.7	CHEMBL223_Alpha-1d adrenergic receptor_0.131951200968208	11.12	CHEMBL1869_Ornithine decarboxylase_-0.866657238486768	26.5	CHEMBL3218_CD22_-1.07862132814637	8.38
499	-0.3889	LABETALOL	1550	HL60	1.1e-05	CHEMBL429	No	Yes										CHEMBL246_Beta-3 adrenergic receptor_44.9582944789639	10.23	CHEMBL210_Beta-2 adrenergic receptor_44.395258642168	4.74	CHEMBL213_Beta-1 adrenergic receptor_44.1286955900343	8.96	CHEMBL1697671_Placenta growth factor_8.4591093533099	7.2	CHEMBL3891_Calpain 1_5.97500171060255	2.2	CHEMBL5399_Pituitary adenylate cyclase-activating polypeptide type I receptor_4.49691937105689	8.78	CHEMBL3991_Coagulation factor VII_4.4928763576369	6.26	CHEMBL1255126_Protein Mdm4_4.38408130840536	7.05	CHEMBL1988_Atrial natriuretic peptide receptor A_3.14359596338384	16.76	CHEMBL1628472_Relaxin-3 receptor 1_2.892596650562	0
500	-0.3889	TINIDAZOLE	3813	PC3	1.62e-05	CHEMBL1220	Yes	Yes										CHEMBL1824_Receptor protein-tyrosine kinase erbB-2_16.3887853480856	16.4	CHEMBL1952_Thymidylate synthase_12.7239318984578	15.41	CHEMBL203_Epidermal growth factor receptor erbB1_10.4965487541487	30.14	CHEMBL4625_Apoptosis regulator Bcl-X_6.69206825226967	35.69	CHEMBL4860_Apoptosis regulator Bcl-2_6.52298956219132	34.2	CHEMBL4441_C-X-C chemokine receptor type 3_5.8925796323155	7.52	CHEMBL227_Angiotensin II type 1 receptor_3.37242637212716	6.43	CHEMBL1293266_Nucleotide-binding oligomerization domain-containing protein 2_1.80359431142218	0	CHEMBL5652_Glucose-dependent insulinotropic receptor_0.749581071475237	3.9
501	-0.3888	EPIRIZOLE	1803	PC3	1.7e-05	CHEMBL1411693	Yes	No		FOXA2,								CHEMBL251_Adenosine A2a receptor_11.0174246962717	5.46	CHEMBL226_Adenosine A1 receptor_10.6028542854916	5.75	CHEMBL4315_Purinergic receptor P2Y1_10.1153020793206	2.39	CHEMBL4409_Phosphodiesterase 10A_7.67988595581402	0	CHEMBL2164_Serine/threonine protein phosphatase PP1-alpha catalytic subunit_7.61887994536426	7.09	CHEMBL1800_Corticotropin releasing factor receptor 1_7.06843439371217	7.16	CHEMBL1785_Endothelin receptor ET-B_5.30571749018195	20.71	CHEMBL227_Angiotensin II type 1 receptor_3.93497917639447	6.43	CHEMBL241_Phosphodiesterase 3A_3.00716019677068	0	CHEMBL1827_Phosphodiesterase 5A_1.8024300256694	2.09
502	-0.3887	IOBENGUANE	1729	HL60	1.08e-05	CHEMBL818	No	No										CHEMBL3991_Coagulation factor VII_18.4026628444964	6.26	CHEMBL2820_Coagulation factor XI_15.6363867552195	7.93	CHEMBL2000_Plasma kallikrein_14.7008338263299	2.39	CHEMBL2611_Furin_13.9788424365605	2.49	CHEMBL3018_Matriptase_13.7300218548553	7.87	CHEMBL1801_Plasminogen_13.5352702673598	15.3	CHEMBL4444_Vitamin K-dependent protein C_13.0789661445705	6.26	CHEMBL5293_Calcitonin gene-related peptide 1_10.9063176115725	31.11	CHEMBL204_Thrombin_10.1925563221111	8.24
503	-0.3885	LY-294002	258	MCF7	1e-05	CHEMBL98350	Yes	No										CHEMBL3142_DNA-dependent protein kinase_68.0156185687921	3.69	CHEMBL4005_PI3-kinase p110-alpha subunit_38.1143799511588	6.43	CHEMBL3145_PI3-kinase p110-beta subunit_32.3745733102404	2.56	CHEMBL3130_PI3-kinase p110-delta subunit_25.8807400099798	16.96	CHEMBL3267_PI3-kinase p110-gamma subunit_24.5943823318063	2.47	CHEMBL5554_Phosphatidylinositol-4-phosphate 3-kinase C2 domain-containing beta polypeptide_14.2803974409441	3.91	CHEMBL2842_FK506 binding protein 12_10.6423047466049	12.73	CHEMBL2001_Purinergic receptor P2Y12_10.5845024458381	0	CHEMBL3553_Tyrosine-protein kinase TYK2 _7.93400113771495	2.52	CHEMBL2506_PI3-kinase p85-alpha subunit_5.45652389430896	27.05
504	-0.3885	SIROLIMUS	5932	PC3	1e-07		notValid	Not Known										CHEMBL1902_FK506-binding protein 1A_198.163784471026	11.57	CHEMBL2842_FK506 binding protein 12_121.941941385613	12.73	CHEMBL1697668_Solute carrier organic anion transporter family member 1B1_71.2552399997896	0	CHEMBL4302_P-glycoprotein 1_59.6233795888628	36.03	CHEMBL4445_Serine/threonine protein phosphatase 2B catalytic subunit, alpha isoform_51.215045465065	6.26	CHEMBL1781868_Programmed cell death protein 4_50.2243283389885	10.45	CHEMBL4848_Eukaryotic translation initation factor_41.6549702883272	10.27	CHEMBL1250378_Splicing factor 3B subunit 3_27.2676064028622	8.34	CHEMBL4050_FK506 binding protein 4_26.1280851147978	16.18
505	-0.3883	ERYTHROMYCIN	1928	PC3	5.4e-06		notValid	Not Known										CHEMBL3192_Histone deacetylase 8_112.333638755445	3.1	CHEMBL2034_Glucocorticoid receptor_92.2574821662832	45.76	CHEMBL340_Cytochrome P450 3A4_85.5315520887935	27.7	CHEMBL1865_Histone deacetylase 6_59.8884706899762	2.45	CHEMBL4302_P-glycoprotein 1_45.3677344852296	36.03	CHEMBL2203_Motilin receptor_32.6568663267948	0	CHEMBL1902_FK506-binding protein 1A_18.1626035852066	11.57	CHEMBL240_HERG_16.7730975252522	8.45	CHEMBL1250378_Splicing factor 3B subunit 3_16.0006727673764	8.34	CHEMBL2899_Brain adenylate cyclase 1_13.7864570166802	8.31
506	-0.3882	METHANTHELINIUM BROMIDE	6254	MCF7	9.6e-06	CHEMBL1201264	No	Yes	BMP4,									CHEMBL211_Muscarinic acetylcholine receptor M2_20.9935784403125	5.79	CHEMBL216_Muscarinic acetylcholine receptor M1_20.818108047086	3.61	CHEMBL245_Muscarinic acetylcholine receptor M3_20.0628146416849	2.96	CHEMBL2035_Muscarinic acetylcholine receptor M5_16.0002551839486	2.4	CHEMBL1821_Muscarinic acetylcholine receptor M4_14.202082880405	2.17	CHEMBL1902_FK506-binding protein 1A_7.07335097761746	11.57	CHEMBL220_Acetylcholinesterase_6.6736140938612	19.12	CHEMBL3777_Metabotropic glutamate receptor 7_4.69368340050551	3.01	CHEMBL1741179_Probable DNA dC->dU-editing enzyme APOBEC-3A_3.62822794631409	0	CHEMBL1914_Butyrylcholinesterase_3.45834036509621	12.05
507	-0.3876	CEPHAELINE	5612	MCF7	6e-06		No	Not Known		DKK1,								CHEMBL2056_Dopamine D1 receptor_35.630696739153	6.51	CHEMBL4081_Coagulation factor III_25.7932059674236	12.18	CHEMBL1916_Alpha-2c adrenergic receptor_18.2358082180765	7.59	CHEMBL4302_P-glycoprotein 1_17.2494931328081	36.03	CHEMBL217_Dopamine D2 receptor_15.5480998619957	17.35	CHEMBL1867_Alpha-2a adrenergic receptor_14.2387776882834	3.19	CHEMBL1850_Dopamine D5 receptor_11.9576430406046	3.4	CHEMBL4707_Matrix metalloproteinase 26_7.51679948046339	0	CHEMBL2963_Matrix metalloproteinase 15_7.05798462884354	7.3	CHEMBL2203_Motilin receptor_4.96619882915159	0
508	-0.3873	TRICHOSTATIN A	1212	PC3	1e-07	CHEMBL99	Yes	No		MAPK14,								CHEMBL1865_Histone deacetylase 6_27.7474473512865	2.45	CHEMBL5103_Histone deacetylase 10_24.577154434188	8.39	CHEMBL325_Histone deacetylase 1_24.1786271951108	19.86	CHEMBL3192_Histone deacetylase 8_23.4870496141143	3.1	CHEMBL1937_Histone deacetylase 2_22.6222377736895	12.15	CHEMBL4145_Histone deacetylase 9_22.6013173213995	2.76	CHEMBL3310_Histone deacetylase 11_21.5748199271409	2.99	CHEMBL2563_Histone deacetylase 5_20.9968304775717	12.34	CHEMBL2716_Histone deacetylase 7_20.3608739038931	2.79	CHEMBL1829_Histone deacetylase 3_17.9687313901685	6.83
509	-0.3873	PENTOXYVERINE	1268	HL60	7.6e-06	CHEMBL73234	No	No		MAPK14,								CHEMBL211_Muscarinic acetylcholine receptor M2_25.3153061697057	5.79	CHEMBL216_Muscarinic acetylcholine receptor M1_20.0209488025916	3.61	CHEMBL287_Sigma opioid receptor_18.4305715120353	5.75	CHEMBL2327_Neurokinin 2 receptor_11.6414552691203	3.74	CHEMBL4608_Melanocortin receptor 5_5.82519383256001	15.65	CHEMBL223_Alpha-1d adrenergic receptor_5.0845752518355	11.12	CHEMBL229_Alpha-1a adrenergic receptor_4.93145088651467	6.12	CHEMBL1821_Muscarinic acetylcholine receptor M4_3.73470398723126	2.17	CHEMBL2035_Muscarinic acetylcholine receptor M5_2.47452052319894	2.4
510	-0.3873	OMEPRAZOLE	2828	MCF7	1.16e-05	CHEMBL1503	No	Yes	PDGFRA,CXCR4,									CHEMBL1913_Platelet-derived growth factor receptor beta_14.1766165528844	27.11	CHEMBL1957_Insulin-like growth factor I receptor_11.3036514520194	39.7	CHEMBL3721_Cytochrome P450 2C8_10.6594428487935	17.56	CHEMBL279_Vascular endothelial growth factor receptor 2_7.08035099754951	20.01	CHEMBL3650_Fibroblast growth factor receptor 1_6.83706134792382	13.97	CHEMBL3356_Cytochrome P450 1A2_6.45711281920615	33.95	CHEMBL2007_Platelet-derived growth factor receptor alpha _5.35389091349213	19.17	CHEMBL4128_Tyrosine-protein kinase TIE-2_5.15035860488323	6.6	CHEMBL6000_Serine/threonine-protein kinase RIO2_4.64949809610275	2.98	CHEMBL2527_Serine/threonine-protein kinase Chk2_4.58049336768965	17.91
511	-0.3872	NALBUPHINE	2225	MCF7	1.02e-05	CHEMBL895	Yes	Yes										CHEMBL236_Delta opioid receptor_114.477247564622	7.17	CHEMBL237_Kappa opioid receptor_107.419389128812	6.17	CHEMBL233_Mu opioid receptor_104.919563763608	9.17	CHEMBL2014_Nociceptin receptor_30.830388522786	3.67	CHEMBL1697668_Solute carrier organic anion transporter family member 1B1_-0.992299100513552	0	CHEMBL1250378_Splicing factor 3B subunit 3_-1.29590823800726	8.34	CHEMBL4884_Caspase-2_-1.45083742991798	22.05	CHEMBL5287_Bile acid transporter_-1.95978694726085	6.14	CHEMBL4050_FK506 binding protein 4_-2.24976870664065	16.18
512	-0.3872	TRIFLURIDINE	3559	MCF7	1.36e-05		No	Not Known										CHEMBL4580_Thymidine kinase, mitochondrial_42.8566471572585	7.76	CHEMBL2883_Thymidine kinase, cytosolic_35.6487607155185	9.87	CHEMBL4714_Pyrimidinergic receptor P2Y6_34.8896351947221	2.54	CHEMBL4398_Purinergic receptor P2Y2_33.0874293065598	2.3	CHEMBL2123_Pyrimidinergic receptor P2Y4_32.2282737402331	4.2	CHEMBL4518_Purinergic receptor P2Y14_21.1447167217927	2.76	CHEMBL4388_Thymidylate kinase_18.8588816441457	7.44	CHEMBL3642_Suv3 helicase_17.3480069143351	2.79	CHEMBL2392_DNA polymerase beta_16.1637881103414	11.21	CHEMBL1952_Thymidylate synthase_12.7654923666272	15.41
513	-0.3871	LYCORINE	6051	MCF7	1.24e-05	CHEMBL400092	Yes	No		BMP4,								CHEMBL4081_Coagulation factor III_28.1062502165833	12.18	CHEMBL220_Acetylcholinesterase_20.1544029954948	19.12	CHEMBL340_Cytochrome P450 3A4_17.0369108296981	27.7	CHEMBL2056_Dopamine D1 receptor_13.1426366129363	6.51	CHEMBL1781_DNA topoisomerase I_7.02972876715061	14.9	CHEMBL1850_Dopamine D5 receptor_4.71226190666765	3.4	CHEMBL211_Muscarinic acetylcholine receptor M2_3.74896047240093	5.79	CHEMBL3880_Heat shock protein HSP 90-alpha_3.61256803764428	25.14	CHEMBL1741186_Nuclear receptor ROR-gamma_2.62204810453681	12.43	CHEMBL1916_Alpha-2c adrenergic receptor_2.5031162062194	7.59
514	-0.387	0175029-0000	7392	PC3	1e-06		No	Not Known										CHEMBL4599_Tyrosine kinase non-receptor protein 2_22.9248938051623	19.51	CHEMBL3650_Fibroblast growth factor receptor 1_20.6874659300957	13.97	CHEMBL2695_Focal adhesion kinase 1_20.4134449043219	9.45	CHEMBL258_Tyrosine-protein kinase LCK_17.5023351493191	21.71	CHEMBL4179_c-Jun N-terminal kinase 2_16.8430601460809	14.19	CHEMBL4247_ALK tyrosine kinase receptor_13.0483647898003	7.95	CHEMBL5251_Tyrosine-protein kinase BTK_12.6017567732258	2.79	CHEMBL2007_Platelet-derived growth factor receptor alpha _11.6610735483778	19.17	CHEMBL267_Tyrosine-protein kinase SRC_11.4766353723269	24.45	CHEMBL3009_Receptor protein-tyrosine kinase erbB-4_11.2191012614972	7.28
515	-0.3869	ALBENDAZOLE	1547	HL60	1.5e-05	CHEMBL1483	Yes	Yes										CHEMBL4128_Tyrosine-protein kinase TIE-2_20.4627471754073	6.6	CHEMBL3721_Cytochrome P450 2C8_8.35661232109717	17.56	CHEMBL1906_Serine/threonine-protein kinase RAF_8.31844344794702	15.88	CHEMBL3356_Cytochrome P450 1A2_4.89882602462214	33.95	CHEMBL279_Vascular endothelial growth factor receptor 2_4.43574014142306	20.01	CHEMBL1862_Tyrosine-protein kinase ABL_3.1018398489609	10.17	CHEMBL4361_Induced myeloid leukemia cell differentiation protein Mcl-1_1.25488988901167	23.09	CHEMBL3622_Cytochrome P450 2C19_1.05811277912078	4.94	CHEMBL2185_Serine/threonine-protein kinase Aurora-B_0.594212549887224	6.29	CHEMBL4227_Lipoxin A4 receptor_0.594046737838775	2.68
516	-0.3869	PROCARBAZINE	2971	HL60	1.56e-05	CHEMBL1321	Yes	Yes										CHEMBL3171_Folylpoly-gamma-glutamate synthetase_8.38442274285513	8.21	CHEMBL5413_Metastin receptor_8.35176844755031	2.65	CHEMBL3972_GAR transformylase_5.8985376265143	2.49	CHEMBL3991_Coagulation factor VII_5.60887076588296	6.26	CHEMBL2581_Cathepsin D_5.09728347521285	24.55	CHEMBL4607_Angiotensin II type 2 (AT-2) receptor_4.74850506697905	15.21	CHEMBL2617_Tryptase beta-1_4.00768853181342	3.25	CHEMBL1921_Vasopressin V1b receptor_3.38531416999813	3.13	CHEMBL2000_Plasma kallikrein_3.14405875712791	2.39
517	-0.3868	4-HYDROXYPHENAZONE	1497	MCF7	1.96e-05	CHEMBL1526434	Yes	No										CHEMBL4227_Lipoxin A4 receptor_17.567463847168	2.68	CHEMBL1957_Insulin-like growth factor I receptor_14.4921137799592	39.7	CHEMBL3717_Hepatocyte growth factor receptor_13.6484865744344	13.65	CHEMBL1250375_NADPH oxidase 4_7.5500486883659	14.31	CHEMBL279_Vascular endothelial growth factor receptor 2_5.13165508831957	20.01	CHEMBL3473_C-C chemokine receptor type 3_4.87168312236181	12.83	CHEMBL4860_Apoptosis regulator Bcl-2_3.38727175779298	34.2	CHEMBL4625_Apoptosis regulator Bcl-X_1.53800926351513	35.69	CHEMBL1293287_Insulin-degrading enzyme_0.988145884992248	6.93	CHEMBL4302_P-glycoprotein 1_0.899278948639116	36.03
518	-0.3868	DIRITHROMYCIN	1712	HL60	4.8e-06		notValid	Not Known										CHEMBL3192_Histone deacetylase 8_86.7645261095476	3.1	CHEMBL2034_Glucocorticoid receptor_83.6464298065192	45.76	CHEMBL340_Cytochrome P450 3A4_74.7699810249582	27.7	CHEMBL1865_Histone deacetylase 6_42.2748040590643	2.45	CHEMBL4302_P-glycoprotein 1_39.0117666938964	36.03	CHEMBL2203_Motilin receptor_29.9988836170215	0	CHEMBL1250378_Splicing factor 3B subunit 3_19.4276373335899	8.34	CHEMBL4445_Serine/threonine protein phosphatase 2B catalytic subunit, alpha isoform_13.1674329943304	6.26	CHEMBL2120_Acidic fibroblast growth factor_13.141426143567	9.22	CHEMBL240_HERG_12.8529708518616	8.45
519	-0.3868	METHYLBENZETHONIUM CHLORIDE	6045	MCF7	8.6e-06	CHEMBL1314065	No	No										CHEMBL3979_Peroxisome proliferator-activated receptor delta_13.9284010805457	9.63	CHEMBL6089_Ubiquitin-conjugating enzyme E2 N_10.3863913376542	7.58	CHEMBL1824_Receptor protein-tyrosine kinase erbB-2_7.32106362033177	16.4	CHEMBL245_Muscarinic acetylcholine receptor M3_7.15166527542492	2.96	CHEMBL239_Peroxisome proliferator-activated receptor alpha_6.25551298590651	15.32	CHEMBL216_Muscarinic acetylcholine receptor M1_4.64539497722811	3.61	CHEMBL2778_Ileal bile acid transporter_4.34597708553736	7.23	CHEMBL1785_Endothelin receptor ET-B_4.22417683431869	20.71	CHEMBL235_Peroxisome proliferator-activated receptor gamma_4.05985299189385	31.72	CHEMBL2035_Muscarinic acetylcholine receptor M5_3.38657063440224	2.4
520	-0.3868	5194442	6553	PC3	2e-05		notFound	Not Known	SCN5A,									CHEMBL1741213_Sentrin-specific protease 7_35.5058356467567	2.73	CHEMBL4361_Induced myeloid leukemia cell differentiation protein Mcl-1_35.3559578201007	23.09	CHEMBL1741215_Sentrin-specific protease 6_31.6362907303683	8.34	CHEMBL1741207_Sentrin-specific protease 8_29.888756129677	3.1	CHEMBL1741176_X-box-binding protein 1_23.8404694110504	21.69	CHEMBL2635_Dual specificity protein phosphatase 3_20.2890280617197	12.76	CHEMBL3236_Protein-tyrosine phosphatase G1_15.7573276518926	7.64
521	-0.3867	BICUCULLINE	2139	HL60	1.08e-05		No	Not Known	BMP1,									CHEMBL2056_Dopamine D1 receptor_22.866082814553	6.51	CHEMBL4081_Coagulation factor III_19.3391178044482	12.18	CHEMBL1850_Dopamine D5 receptor_12.4737683416915	3.4	CHEMBL1785_Endothelin receptor ET-B_10.4984090007724	20.71	CHEMBL217_Dopamine D2 receptor_9.54768873605934	17.35	CHEMBL242_Estrogen receptor beta_7.51040553829903	23.19	CHEMBL206_Estrogen receptor alpha_7.20788485220872	21	CHEMBL214_Serotonin 1a (5-HT1a) receptor_6.94472733803261	2.72	CHEMBL252_Endothelin receptor ET-A_6.62133665926694	9.22	CHEMBL4376_Dual-specificity tyrosine-phosphorylation regulated kinase 2_3.57039797429627	2.49
522	-0.3867	FLUVASTATIN	3370	MCF7	9.2e-06	CHEMBL1078	No	Yes										CHEMBL402_HMG-CoA reductase_81.8993113029376	18.39	CHEMBL3397_Cytochrome P450 2C9_11.1694025844304	10.38	CHEMBL1987_Prostanoid FP receptor_6.60054178121931	2.44	CHEMBL5293_Calcitonin gene-related peptide 1_6.31447598406422	31.11	CHEMBL1836_Prostanoid EP4 receptor_4.84768015345267	2.04	CHEMBL1985_Glucagon receptor_4.73368209432353	2.44	CHEMBL5267_ADM2_3.35181283288695	3.95	CHEMBL1697668_Solute carrier organic anion transporter family member 1B1_3.13387185805416	0	CHEMBL1255126_Protein Mdm4_2.32843074768733	7.05	CHEMBL1995_Prostanoid IP receptor_2.19364723295084	0
523	-0.3867	FLUPHENAZINE	4461	PC3	1e-05	CHEMBL726	Yes	Yes	ACTC1,	SIRPA,MAPK14,								CHEMBL231_Histamine H1 receptor_31.4696783115641	5.59	CHEMBL234_Dopamine D3 receptor_22.0502806501687	6.47	CHEMBL1850_Dopamine D5 receptor_20.474151731591	3.4	CHEMBL217_Dopamine D2 receptor_19.7143458869143	17.35	CHEMBL223_Alpha-1d adrenergic receptor_17.3119375966906	11.12	CHEMBL2056_Dopamine D1 receptor_15.5827637768802	6.51	CHEMBL240_HERG_14.1494602970517	8.45	CHEMBL224_Serotonin 2a (5-HT2a) receptor_13.8102656823797	2.76	CHEMBL225_Serotonin 2c (5-HT2c) receptor_13.3403556430764	3.39	CHEMBL2327_Neurokinin 2 receptor_13.2583944823092	3.74
524	-0.3866	CICLOHEXIMIDE	3464	MCF7	1.42e-05		No	Not Known										CHEMBL1902_FK506-binding protein 1A_20.1534900704517	11.57	CHEMBL3092_Cathepsin E_6.78143212901777	2.39	CHEMBL4445_Serine/threonine protein phosphatase 2B catalytic subunit, alpha isoform_6.17594278201605	6.26	CHEMBL2136_Pepsinogen C_5.3719080941522	0	CHEMBL1697668_Solute carrier organic anion transporter family member 1B1_2.90170381837252	0	CHEMBL2581_Cathepsin D_2.84225893275536	24.55	CHEMBL1250378_Splicing factor 3B subunit 3_2.51403404752285	8.34	CHEMBL2075_Cyclophilin B_2.2092592027137	17.12	CHEMBL1832_Calcitonin receptor_2.00262550330899	2.58	CHEMBL3192_Histone deacetylase 8_1.81987706107994	3.1
525	-0.3866	0179445-0000	3633	MCF7	1e-06		No	Not Known	T,									CHEMBL5331_Proto-oncogene tyrosine-protein kinase MER_20.8685645197294	7.15	CHEMBL3650_Fibroblast growth factor receptor 1_13.4614224294796	13.97	CHEMBL5314_Tyrosine-protein kinase receptor TYRO3_13.1325464642005	7.1	CHEMBL5408_Serine/threonine-protein kinase TBK1_9.22107728844147	2.52	CHEMBL2414_C-C chemokine receptor type 4_7.87888126091723	7.19	CHEMBL4179_c-Jun N-terminal kinase 2_7.87192019381498	14.19	CHEMBL5850_Mas-related G-protein coupled receptor member X1_7.08846940217915	0	CHEMBL4722_Serine/threonine-protein kinase Aurora-A_6.3892466357838	10.03	CHEMBL267_Tyrosine-protein kinase SRC_5.50751878374718	24.45	CHEMBL4599_Tyrosine kinase non-receptor protein 2_4.12994501723606	19.51
526	-0.3865	METHYLBENZETHONIUM CHLORIDE	4325	PC3	8.6e-06	CHEMBL1314065	No	No										CHEMBL3979_Peroxisome proliferator-activated receptor delta_13.9284010805457	9.63	CHEMBL6089_Ubiquitin-conjugating enzyme E2 N_10.3863913376542	7.58	CHEMBL1824_Receptor protein-tyrosine kinase erbB-2_7.32106362033177	16.4	CHEMBL245_Muscarinic acetylcholine receptor M3_7.15166527542492	2.96	CHEMBL239_Peroxisome proliferator-activated receptor alpha_6.25551298590651	15.32	CHEMBL216_Muscarinic acetylcholine receptor M1_4.64539497722811	3.61	CHEMBL2778_Ileal bile acid transporter_4.34597708553736	7.23	CHEMBL1785_Endothelin receptor ET-B_4.22417683431869	20.71	CHEMBL235_Peroxisome proliferator-activated receptor gamma_4.05985299189385	31.72	CHEMBL2035_Muscarinic acetylcholine receptor M5_3.38657063440224	2.4
527	-0.3863	SCOPOLETIN	6510	MCF7	2.08e-05	CHEMBL71851	No	No										CHEMBL3912_Carbonic anhydrase XIII_15.6524036286396	0	CHEMBL3242_Carbonic anhydrase XII_13.9005597659702	12.47	CHEMBL2326_Carbonic anhydrase VII_13.8669645727994	3.76	CHEMBL3594_Carbonic anhydrase IX_12.7567825579268	7.03	CHEMBL2231_Cytochrome P450 1A1_9.54928978354726	28.1	CHEMBL2039_Monoamine oxidase B_9.45546455290052	17.78	CHEMBL2903_Arachidonate 15-lipoxygenase_9.32071656690089	6.64	CHEMBL1978_Cytochrome P450 19A1_9.23277365844989	24.35	CHEMBL4878_Cytochrome P450 1B1_9.18020102403138	33.14	CHEMBL5393_ATP-binding cassette sub-family G member 2_8.08461695065066	19.22
528	-0.3862	PROBUCOL	1608	HL60	7.8e-06	CHEMBL608	No	Yes										CHEMBL221_Cyclooxygenase-1_13.5670168136383	22	CHEMBL3735_Vascular cell adhesion protein 1_7.57836528879335	27.81	CHEMBL215_Arachidonate 5-lipoxygenase_5.63606238988405	8.28	CHEMBL248_Leukocyte elastase_4.67953145417728	0	CHEMBL230_Cyclooxygenase-2_4.60499317549243	30	CHEMBL2903_Arachidonate 15-lipoxygenase_2.53340747484282	6.64	CHEMBL2581_Cathepsin D_-0.444178021085895	24.55	CHEMBL1798_Cysteinyl leukotriene receptor 1_-0.847618907630507	6.5	CHEMBL1854_Luteinizing hormone/Choriogonadotropin receptor_-0.907354622610098	6.73	CHEMBL3397_Cytochrome P450 2C9_-1.42549879299769	10.38
529	-0.3861	ALPHA-ESTRADIOL	1151	HL60	1e-08	CHEMBL286452	No	No		NOTCH1,								CHEMBL3559_Steryl-sulfatase precursor_76.419373072011	2.99	CHEMBL3305_Testis-specific androgen-binding protein_64.4397009560559	3.03	CHEMBL3181_Estradiol 17-beta-dehydrogenase 1_60.9259003389754	14.94	CHEMBL206_Estrogen receptor alpha_56.9841215730764	21	CHEMBL242_Estrogen receptor beta_48.2365790608825	23.19	CHEMBL3751_Estrogen-related receptor beta_43.2106855508642	8.61	CHEMBL1856_Steroid 5-alpha-reductase 2_33.7648169644807	2.18	CHEMBL1787_Steroid 5-alpha-reductase 1_33.6160295192556	19.01	CHEMBL3429_Estrogen-related receptor alpha_31.24890136052	3.23	CHEMBL2034_Glucocorticoid receptor_30.5219309001326	45.76
530	-0.386	MEPYRAMINE	7223	MCF7	1e-05	CHEMBL511	No	Yes										CHEMBL231_Histamine H1 receptor_19.2440518038286	5.59	CHEMBL2167_Transforming protein p21/H-Ras-1 _7.99622476977519	12.33	CHEMBL3898_Bone morphogenetic protein 1_5.6501320205787	7.14	CHEMBL1800_Corticotropin releasing factor receptor 1_5.11919425872448	7.16	CHEMBL289_Cytochrome P450 2D6_3.70796167423747	5.58	CHEMBL6000_Serine/threonine-protein kinase RIO2_2.67892529996331	2.98	CHEMBL1855_Gonadotropin-releasing hormone receptor_1.9269593907898	6.93	CHEMBL5975_Serine/threonine-protein kinase RIO1_1.82977562661106	2.76	CHEMBL3721_Cytochrome P450 2C8_0.710234308899818	17.56	CHEMBL2049_Oxytocin receptor_0.247634197096239	6.86
531	-0.3859	15-DELTA PROSTAGLANDIN J2	5228	MCF7	1e-05	CHEMBL482477	No	No										CHEMBL2069_Thromboxane A2 receptor_38.27578427949	2.14	CHEMBL1835_Thromboxane-A synthase_32.9922297116397	6.41	CHEMBL4427_Prostanoid DP receptor_31.9809591436316	2.7	CHEMBL1987_Prostanoid FP receptor_28.4739883964269	2.44	CHEMBL1995_Prostanoid IP receptor_21.6843061175004	0	CHEMBL1881_Prostanoid EP2 receptor_21.4670674311149	11.19	CHEMBL3819_Lysophosphatidic acid receptor Edg-2_20.4922879499002	11.22	CHEMBL3250_Lysophosphatidic acid receptor Edg-7_20.2587495063352	2.95	CHEMBL235_Peroxisome proliferator-activated receptor gamma_18.9677438887916	31.72	CHEMBL1836_Prostanoid EP4 receptor_18.1115999191785	2.04
532	-0.3858	CHLORPROMAZINE	419	MCF7	1e-05	CHEMBL71	Yes	Yes	CXCR4,									CHEMBL231_Histamine H1 receptor_37.0444000137891	5.59	CHEMBL4869_Prion protein_28.8407919314256	9.42	CHEMBL2056_Dopamine D1 receptor_22.8828895387298	6.51	CHEMBL217_Dopamine D2 receptor_19.620455890961	17.35	CHEMBL224_Serotonin 2a (5-HT2a) receptor_19.0951597518718	2.76	CHEMBL225_Serotonin 2c (5-HT2c) receptor_18.2638654074754	3.39	CHEMBL1850_Dopamine D5 receptor_17.8832845772046	3.4	CHEMBL234_Dopamine D3 receptor_17.4876029759738	6.47	CHEMBL223_Alpha-1d adrenergic receptor_16.720114126598	11.12	CHEMBL3155_Serotonin 7 (5-HT7) receptor_15.4148048641591	2.29
533	-0.3858	TRICHOSTATIN A	5940	PC3	1e-06	CHEMBL99	Yes	No										CHEMBL1865_Histone deacetylase 6_27.7474473512865	2.45	CHEMBL5103_Histone deacetylase 10_24.577154434188	8.39	CHEMBL325_Histone deacetylase 1_24.1786271951108	19.86	CHEMBL3192_Histone deacetylase 8_23.4870496141143	3.1	CHEMBL1937_Histone deacetylase 2_22.6222377736895	12.15	CHEMBL4145_Histone deacetylase 9_22.6013173213995	2.76	CHEMBL3310_Histone deacetylase 11_21.5748199271409	2.99	CHEMBL2563_Histone deacetylase 5_20.9968304775717	12.34	CHEMBL2716_Histone deacetylase 7_20.3608739038931	2.79	CHEMBL1829_Histone deacetylase 3_17.9687313901685	6.83
534	-0.3857	SPIRONOLACTONE	1380	HL60	9.6e-06		No	Not Known										CHEMBL2034_Glucocorticoid receptor_56.4941126086026	45.76	CHEMBL1871_Androgen Receptor_48.8405919014359	16.87	CHEMBL3305_Testis-specific androgen-binding protein_47.3278974103069	3.03	CHEMBL1856_Steroid 5-alpha-reductase 2_39.6736762122376	2.18	CHEMBL1994_Mineralocorticoid receptor_37.6662875441264	10.81	CHEMBL1787_Steroid 5-alpha-reductase 1_37.4975039079616	19.01	CHEMBL208_Progesterone receptor_34.5249750220855	21.65	CHEMBL1978_Cytochrome P450 19A1_29.8487814282979	24.35	CHEMBL3522_Cytochrome P450 17A1_29.2839681353651	11.47	CHEMBL1958_3-beta-hydroxysteroid dehydrogenase/delta 5-->4-isomerase type I_20.4877766853808	28.32
535	-0.3857	CIPROFIBRATE	3561	MCF7	1.38e-05	CHEMBL557555	No	No										CHEMBL239_Peroxisome proliferator-activated receptor alpha_28.2536607548898	15.32	CHEMBL235_Peroxisome proliferator-activated receptor gamma_21.8208216123303	31.72	CHEMBL3979_Peroxisome proliferator-activated receptor delta_21.4511911459362	9.63	CHEMBL4428_Prostaglandin I2 synthase_5.31926023747095	22.04	CHEMBL4383_Gastric inhibitory polypeptide receptor_5.27422744258624	0	CHEMBL1803_Leukocyte adhesion glycoprotein LFA-1 alpha_4.74355094365515	7.19	CHEMBL4235_11-beta-hydroxysteroid dehydrogenase 1_3.63273154361308	23.21	CHEMBL3746_11-beta-hydroxysteroid dehydrogenase 2_3.18816581445833	27.69	CHEMBL4550_5-lipoxygenase activating protein_2.21379783332269	10.97	CHEMBL2337_Glycine transporter 1_2.05459378044395	2.25
536	-0.3856	CORYNANTHINE	2786	MCF7	1.02e-05	CHEMBL31410	No	No		CXCR4,								CHEMBL1942_Alpha-2b adrenergic receptor_55.7525264948583	2.93	CHEMBL1916_Alpha-2c adrenergic receptor_52.09839247654	7.59	CHEMBL1867_Alpha-2a adrenergic receptor_49.0927275029413	3.19	CHEMBL289_Cytochrome P450 2D6_19.8613327056634	5.58	CHEMBL232_Alpha-1b adrenergic receptor_17.6077336860812	14.08	CHEMBL223_Alpha-1d adrenergic receptor_13.3705314027248	11.12	CHEMBL229_Alpha-1a adrenergic receptor_12.8634002098178	6.12	CHEMBL2028_Somatostatin receptor 3_10.8194619287759	2.34	CHEMBL2717_Phosphodiesterase 11A_9.2094918037722	8.8	CHEMBL233_Mu opioid receptor_6.73934811773456	9.17
537	-0.3856	ESTRADIOL	414	ssMCF7	1e-08	CHEMBL135	No	Yes	BMP1,									CHEMBL3559_Steryl-sulfatase precursor_76.419373072011	2.99	CHEMBL3305_Testis-specific androgen-binding protein_64.4397009560559	3.03	CHEMBL3181_Estradiol 17-beta-dehydrogenase 1_60.9259003389754	14.94	CHEMBL206_Estrogen receptor alpha_56.9841215730764	21	CHEMBL242_Estrogen receptor beta_48.2365790608825	23.19	CHEMBL3751_Estrogen-related receptor beta_43.2106855508642	8.61	CHEMBL1856_Steroid 5-alpha-reductase 2_33.7648169644807	2.18	CHEMBL1787_Steroid 5-alpha-reductase 1_33.6160295192556	19.01	CHEMBL3429_Estrogen-related receptor alpha_31.24890136052	3.23	CHEMBL2034_Glucocorticoid receptor_30.5219309001326	45.76
538	-0.3856	TRIMETAZIDINE	5479	MCF7	1.18e-05	CHEMBL203266	No	No										CHEMBL225_Serotonin 2c (5-HT2c) receptor_5.80979041771687	3.39	CHEMBL4014_Tyrosine-protein kinase ABL2_4.90573119222359	2.54	CHEMBL224_Serotonin 2a (5-HT2a) receptor_4.7190399855473	2.76	CHEMBL1833_Serotonin 2b (5-HT2b) receptor_4.39395507502994	0	CHEMBL5916_Membrane-bound transcription factor site-1 protease_3.90399099225278	2.68	CHEMBL4954_Ephrin type-A receptor 3_3.11729239247198	3.13	CHEMBL5257_Serine/threonine-protein kinase NEK9_2.49853882480865	8.15	CHEMBL240_HERG_2.32259652324176	8.45	CHEMBL4602_Ephrin type-A receptor 7_2.30801491545222	14.12	CHEMBL214_Serotonin 1a (5-HT1a) receptor_2.21162119692809	2.72
539	-0.3855	TRICHOSTATIN A	1421	HL60	1e-07	CHEMBL99	Yes	No	ANPEP,									CHEMBL1865_Histone deacetylase 6_27.7474473512865	2.45	CHEMBL5103_Histone deacetylase 10_24.577154434188	8.39	CHEMBL325_Histone deacetylase 1_24.1786271951108	19.86	CHEMBL3192_Histone deacetylase 8_23.4870496141143	3.1	CHEMBL1937_Histone deacetylase 2_22.6222377736895	12.15	CHEMBL4145_Histone deacetylase 9_22.6013173213995	2.76	CHEMBL3310_Histone deacetylase 11_21.5748199271409	2.99	CHEMBL2563_Histone deacetylase 5_20.9968304775717	12.34	CHEMBL2716_Histone deacetylase 7_20.3608739038931	2.79	CHEMBL1829_Histone deacetylase 3_17.9687313901685	6.83
540	-0.3855	IMIDUREA	3522	MCF7	1.04e-05	CHEMBL65433	No	No										CHEMBL3798_Calcitonin gene-related peptide type 1 receptor_6.29895841283621	7.15	CHEMBL298_Cholecystokinin B receptor_4.09571423903096	3.08	CHEMBL5293_Calcitonin gene-related peptide 1_2.80118387929652	31.11	CHEMBL1832_Calcitonin receptor_2.16093965518962	2.58	CHEMBL1804_Somatostatin receptor 2_2.11737541340956	2.27	CHEMBL1988_Atrial natriuretic peptide receptor A_1.86357060072506	16.76	CHEMBL1853_Somatostatin receptor 4_1.4923976321639	0	CHEMBL4069_Corticotropin releasing factor receptor 2_1.15030210516832	2.49	CHEMBL2028_Somatostatin receptor 3_0.917109287860095	2.34	CHEMBL2000_Plasma kallikrein_0.751958658378548	2.39
541	-0.3855	PILOCARPINE	6741	PC3	1.48e-05	CHEMBL550	Yes	Yes	TGFB1,									CHEMBL340_Cytochrome P450 3A4_13.6815364437063	27.7	CHEMBL4135_Geranylgeranyl transferase type I beta subunit_11.4449460281467	2.7	CHEMBL2167_Transforming protein p21/H-Ras-1 _10.9528117785639	12.33	CHEMBL1978_Cytochrome P450 19A1_0.764958239696038	24.35	CHEMBL1835_Thromboxane-A synthase_0.527679188863818	6.41	CHEMBL1255139_Ras-related protein Rap-1A_0.425765238398421	2.56	CHEMBL2203_Motilin receptor_-0.217682451058684	0	CHEMBL240_HERG_-0.880701982524366	8.45	CHEMBL3974_Proteinase activated receptor 1_-1.17714094569628	14.62	CHEMBL1871_Androgen Receptor_-1.94445648323099	16.87
542	-0.3854	LY-294002	6956	MCF7	1e-05	CHEMBL98350	Yes	No										CHEMBL3142_DNA-dependent protein kinase_68.0156185687921	3.69	CHEMBL4005_PI3-kinase p110-alpha subunit_38.1143799511588	6.43	CHEMBL3145_PI3-kinase p110-beta subunit_32.3745733102404	2.56	CHEMBL3130_PI3-kinase p110-delta subunit_25.8807400099798	16.96	CHEMBL3267_PI3-kinase p110-gamma subunit_24.5943823318063	2.47	CHEMBL5554_Phosphatidylinositol-4-phosphate 3-kinase C2 domain-containing beta polypeptide_14.2803974409441	3.91	CHEMBL2842_FK506 binding protein 12_10.6423047466049	12.73	CHEMBL2001_Purinergic receptor P2Y12_10.5845024458381	0	CHEMBL3553_Tyrosine-protein kinase TYK2 _7.93400113771495	2.52	CHEMBL2506_PI3-kinase p85-alpha subunit_5.45652389430896	27.05
543	-0.3853	ACONITINE	6797	MCF7	6.2e-06		notValid	Not Known										CHEMBL4302_P-glycoprotein 1_36.1753321399814	36.03	CHEMBL4465_Acyl coenzyme A:cholesterol acyltransferase 2_27.1499412672751	7.81	CHEMBL299_Protein kinase C alpha _17.64797259108	15.57	CHEMBL2034_Glucocorticoid receptor_15.1692210717526	45.76	CHEMBL2899_Brain adenylate cyclase 1_12.7600432572041	8.31	CHEMBL237_Kappa opioid receptor_9.30506762875691	6.17	CHEMBL233_Mu opioid receptor_7.10229173000668	9.17	CHEMBL3582_Protein kinase C epsilon_7.02054881207336	17.53	CHEMBL236_Delta opioid receptor_6.36818707265043	7.17	CHEMBL2047_Bile acid receptor FXR_4.88730802159759	9.75
544	-0.3853	TALAMPICILLIN	7014	MCF7	7.8e-06	CHEMBL1619785	No	No	TBX5,									CHEMBL4198_Inhibitor of apoptosis protein 3_18.4954088209598	22.36	CHEMBL5335_Baculoviral IAP repeat-containing protein 3_10.897760399502	28.12	CHEMBL248_Leukocyte elastase_10.5722967036102	0	CHEMBL5462_Baculoviral IAP repeat-containing protein 2_9.76659124027078	21.13	CHEMBL1641348_Solute carrier family 22 member 8_3.90921527565462	22.41	CHEMBL3764_Urotensin II receptor_3.11945845517278	2.9	CHEMBL1697671_Placenta growth factor_2.38959539663578	7.2	CHEMBL1641347_Solute carrier family 22 member 6_1.54255521953643	18.15	CHEMBL5851_Baculoviral IAP repeat-containing protein 8_0.899623614285982	0
545	-0.3852	TRICHOSTATIN A	1400	HL60	1e-07	CHEMBL99	Yes	No										CHEMBL1865_Histone deacetylase 6_27.7474473512865	2.45	CHEMBL5103_Histone deacetylase 10_24.577154434188	8.39	CHEMBL325_Histone deacetylase 1_24.1786271951108	19.86	CHEMBL3192_Histone deacetylase 8_23.4870496141143	3.1	CHEMBL1937_Histone deacetylase 2_22.6222377736895	12.15	CHEMBL4145_Histone deacetylase 9_22.6013173213995	2.76	CHEMBL3310_Histone deacetylase 11_21.5748199271409	2.99	CHEMBL2563_Histone deacetylase 5_20.9968304775717	12.34	CHEMBL2716_Histone deacetylase 7_20.3608739038931	2.79	CHEMBL1829_Histone deacetylase 3_17.9687313901685	6.83
546	-0.385	MECLOFENOXATE	4729	MCF7	1.36e-05	CHEMBL64545	No	No	CXCR4,									CHEMBL4860_Apoptosis regulator Bcl-2_11.0908478304242	34.2	CHEMBL3817_Bcl2-antagonist of cell death (BAD)_9.21049360998291	27.16	CHEMBL6165_Urotensin-2_6.30409358403797	2.73	CHEMBL4625_Apoptosis regulator Bcl-X_5.92906405734961	35.69	CHEMBL3816_Cytosolic phospholipase A2_5.56034339693455	31.39	CHEMBL3593_Lanosterol synthase_5.5374686524399	18.47	CHEMBL4677_Apoptosis regulator Bcl-W_4.89026750429274	17.45	CHEMBL344_Melanin-concentrating hormone receptor 1_4.33970717972704	0	CHEMBL3236_Protein-tyrosine phosphatase G1_2.36509669213054	7.64
547	-0.385	TRIFLUPROMAZINE	7466	MCF7	1.02e-05	CHEMBL570	Yes	Yes										CHEMBL231_Histamine H1 receptor_31.2437637225749	5.59	CHEMBL4869_Prion protein_20.9313895751202	9.42	CHEMBL2731_Galanin receptor 3_16.5559136037016	3.93	CHEMBL225_Serotonin 2c (5-HT2c) receptor_15.8005595365851	3.39	CHEMBL224_Serotonin 2a (5-HT2a) receptor_15.7308567775543	2.76	CHEMBL234_Dopamine D3 receptor_15.6483021248813	6.47	CHEMBL1850_Dopamine D5 receptor_14.6647221297622	3.4	CHEMBL217_Dopamine D2 receptor_13.0828027247457	17.35	CHEMBL2035_Muscarinic acetylcholine receptor M5_12.4592783098932	2.4	CHEMBL4581_Kinesin-like protein 1_12.1574802378546	2.25
548	-0.3849	HEXAMETHONIUM BROMIDE	1982	HL60	1e-05	CHEMBL100622	Yes	No										CHEMBL3157_Bradykinin B2 receptor_17.1844365745038	6.2	CHEMBL4958_Dynamin-1 _9.12523899831312	8.57	CHEMBL220_Acetylcholinesterase_8.76477352569413	19.12	CHEMBL245_Muscarinic acetylcholine receptor M3_6.79682560240814	2.96	CHEMBL2778_Ileal bile acid transporter_6.1196861914351	7.23	CHEMBL2514_Neurotensin receptor 2_5.09908732969376	3.1	CHEMBL211_Muscarinic acetylcholine receptor M2_4.80904486520004	5.79	CHEMBL216_Muscarinic acetylcholine receptor M1_4.74154574317033	3.61	CHEMBL2035_Muscarinic acetylcholine receptor M5_4.66763871944591	2.4	CHEMBL4123_Neurotensin receptor 1_4.45883994738944	0
549	-0.3846	HALOPERIDOL	6923	MCF7	1e-05	CHEMBL54	Yes	Yes										CHEMBL2413_C-C chemokine receptor type 1_37.0072933554427	2.47	CHEMBL2327_Neurokinin 2 receptor_28.3619741651263	3.74	CHEMBL217_Dopamine D2 receptor_25.7317755018165	17.35	CHEMBL234_Dopamine D3 receptor_24.3625283444824	6.47	CHEMBL219_Dopamine D4 receptor_23.6844618275009	2.63	CHEMBL231_Histamine H1 receptor_18.8358748024831	5.59	CHEMBL344_Melanin-concentrating hormone receptor 1_17.6029689835982	0	CHEMBL287_Sigma opioid receptor_13.7601287652484	5.75	CHEMBL224_Serotonin 2a (5-HT2a) receptor_13.7102281447825	2.76	CHEMBL229_Alpha-1a adrenergic receptor_13.2531268977368	6.12
550	-0.3845	LORGLUMIDE	6456	MCF7	8.4e-06	CHEMBL24938	No	No										CHEMBL298_Cholecystokinin B receptor_40.7138112326597	3.08	CHEMBL2001_Purinergic receptor P2Y12_31.9641162809446	0	CHEMBL4625_Apoptosis regulator Bcl-X_24.2461430679173	35.69	CHEMBL1784_Glucagon-like peptide receptor_18.489155118689	3.13	CHEMBL1901_Cholecystokinin A receptor_18.2548080022803	7.74	CHEMBL3972_GAR transformylase_17.3774459551016	2.49	CHEMBL1985_Glucagon receptor_15.6029680318927	2.44	CHEMBL5399_Pituitary adenylate cyclase-activating polypeptide type I receptor_13.3217233651618	8.78	CHEMBL3171_Folylpoly-gamma-glutamate synthetase_12.4100385270504	8.21	CHEMBL3764_Urotensin II receptor_12.236188135849	2.9
551	-0.3844	PIPERACETAZINE	7191	MCF7	9.8e-06	CHEMBL1584	Yes	Yes										CHEMBL231_Histamine H1 receptor_33.4209988400431	5.59	CHEMBL1941_Histamine H2 receptor_20.310458364806	2.2	CHEMBL217_Dopamine D2 receptor_19.10040524137	17.35	CHEMBL234_Dopamine D3 receptor_17.0847822436306	6.47	CHEMBL223_Alpha-1d adrenergic receptor_16.4308012504498	11.12	CHEMBL2327_Neurokinin 2 receptor_13.1644452141019	3.74	CHEMBL216_Muscarinic acetylcholine receptor M1_12.9909193267739	3.61	CHEMBL2056_Dopamine D1 receptor_9.79586075621019	6.51	CHEMBL224_Serotonin 2a (5-HT2a) receptor_9.25136010613404	2.76	CHEMBL1942_Alpha-2b adrenergic receptor_8.11668572580466	2.93
552	-0.3843	FLUPENTIXOL	5307	MCF7	7.8e-06	CHEMBL54661	Yes	No										CHEMBL231_Histamine H1 receptor_26.2131421470981	5.59	CHEMBL1850_Dopamine D5 receptor_16.5006062513536	3.4	CHEMBL234_Dopamine D3 receptor_9.11453110298706	6.47	CHEMBL2056_Dopamine D1 receptor_8.74750127229512	6.51	CHEMBL2731_Galanin receptor 3_7.33548916918061	3.93	CHEMBL1841_Tyrosine-protein kinase FYN_4.32709186529138	6.05	CHEMBL217_Dopamine D2 receptor_3.83005256209332	17.35	CHEMBL5989_Baculoviral IAP repeat-containing protein 5_3.04940556041533	28.46	CHEMBL3905_Tyrosine-protein kinase Lyn _2.37566072195442	26.72	CHEMBL5122_Discoidin domain-containing receptor 2_1.58770232552247	14.04
553	-0.3842	DAUNORUBICIN	7507	MCF7	1e-06	CHEMBL178	No	Yes										CHEMBL1293296_14-3-3 protein gamma_39.6226204400721	11.43	CHEMBL3004_Multidrug resistance-associated protein 1_35.3453401984207	24.97	CHEMBL4302_P-glycoprotein 1_32.0251317479632	36.03	CHEMBL3192_Histone deacetylase 8_30.7892934135188	3.1	CHEMBL1865_Histone deacetylase 6_24.3332182514269	2.45	CHEMBL1806_DNA topoisomerase II alpha_23.435993876028	19.17	CHEMBL1855_Gonadotropin-releasing hormone receptor_19.288075590338	6.93	CHEMBL4504_Rho-GTPase-activating protein 3_14.4678453892943	7.74	CHEMBL1841_Tyrosine-protein kinase FYN_13.9311239435565	6.05
554	-0.384	HALCINONIDE	3680	PC3	8.8e-06	CHEMBL67207	Yes	No										CHEMBL2034_Glucocorticoid receptor_112.709596754133	45.76	CHEMBL3305_Testis-specific androgen-binding protein_37.9463401979145	3.03	CHEMBL1871_Androgen Receptor_26.8671714033832	16.87	CHEMBL208_Progesterone receptor_26.8507462514229	21.65	CHEMBL1856_Steroid 5-alpha-reductase 2_25.9753762461786	2.18	CHEMBL3522_Cytochrome P450 17A1_23.6781026103355	11.47	CHEMBL1994_Mineralocorticoid receptor_22.2151095441646	10.81	CHEMBL1787_Steroid 5-alpha-reductase 1_19.1424732774062	19.01	CHEMBL1978_Cytochrome P450 19A1_13.5534591556765	24.35	CHEMBL3746_11-beta-hydroxysteroid dehydrogenase 2_12.0036530778228	27.69
555	-0.3839	LY-294002	1227	PC3	1e-05	CHEMBL98350	Yes	No										CHEMBL3142_DNA-dependent protein kinase_68.0156185687921	3.69	CHEMBL4005_PI3-kinase p110-alpha subunit_38.1143799511588	6.43	CHEMBL3145_PI3-kinase p110-beta subunit_32.3745733102404	2.56	CHEMBL3130_PI3-kinase p110-delta subunit_25.8807400099798	16.96	CHEMBL3267_PI3-kinase p110-gamma subunit_24.5943823318063	2.47	CHEMBL5554_Phosphatidylinositol-4-phosphate 3-kinase C2 domain-containing beta polypeptide_14.2803974409441	3.91	CHEMBL2842_FK506 binding protein 12_10.6423047466049	12.73	CHEMBL2001_Purinergic receptor P2Y12_10.5845024458381	0	CHEMBL3553_Tyrosine-protein kinase TYK2 _7.93400113771495	2.52	CHEMBL2506_PI3-kinase p85-alpha subunit_5.45652389430896	27.05
556	-0.3839	OZAGREL	3503	MCF7	1.52e-05	CHEMBL11662	No	No										CHEMBL1835_Thromboxane-A synthase_42.7080567852049	6.41	CHEMBL1978_Cytochrome P450 19A1_15.9402712871921	24.35	CHEMBL1908_Cytochrome P450 11B1_14.7520836752695	11.21	CHEMBL3622_Cytochrome P450 2C19_13.9218787964147	4.94	CHEMBL2722_Cytochrome P450 11B2_12.9727906080998	18.9	CHEMBL4607_Angiotensin II type 2 (AT-2) receptor_10.0407146060156	15.21	CHEMBL340_Cytochrome P450 3A4_8.5057248353219	27.7	CHEMBL3157_Bradykinin B2 receptor_7.40731107570004	6.2	CHEMBL1881_Prostanoid EP2 receptor_7.04162558093449	11.19	CHEMBL1836_Prostanoid EP4 receptor_5.31543951931313	2.04
557	-0.3837	ACACETIN	6044	MCF7	1.4e-05	CHEMBL243664	No	No										CHEMBL2231_Cytochrome P450 1A1_44.8800839847781	28.1	CHEMBL4878_Cytochrome P450 1B1_40.5427373296036	33.14	CHEMBL5393_ATP-binding cassette sub-family G member 2_32.9152666906122	19.22	CHEMBL4302_P-glycoprotein 1_27.0014515949606	36.03	CHEMBL6154_Tankyrase-2_25.8378850850689	2.52	CHEMBL6164_Tankyrase-1_25.5864169830348	3.05	CHEMBL3356_Cytochrome P450 1A2_23.681200137852	33.95	CHEMBL1929_Xanthine dehydrogenase_21.1509100777192	19.08	CHEMBL206_Estrogen receptor alpha_15.3481954815049	21	CHEMBL242_Estrogen receptor beta_15.2802554663098	23.19
558	-0.3833	GLYCOPYRRONIUM BROMIDE	4709	MCF7	1e-05	CHEMBL1201335	No	Yes		SOX2,								CHEMBL245_Muscarinic acetylcholine receptor M3_68.3169095339385	2.96	CHEMBL211_Muscarinic acetylcholine receptor M2_55.3820007544821	5.79	CHEMBL216_Muscarinic acetylcholine receptor M1_47.7834073665802	3.61	CHEMBL1821_Muscarinic acetylcholine receptor M4_31.1428430211663	2.17	CHEMBL2035_Muscarinic acetylcholine receptor M5_29.0404832576673	2.4	CHEMBL1741179_Probable DNA dC->dU-editing enzyme APOBEC-3A_4.96193692441275	0	CHEMBL2027_Niemann-Pick C1-like protein 1_3.67580250807638	0	CHEMBL286_Renin_3.05161155479965	18.93	CHEMBL2413_C-C chemokine receptor type 1_2.37401518584115	2.47	CHEMBL4018_Neuropeptide Y receptor type 2_1.90835016908185	8.24
559	-0.3833	MIFEPRISTONE	7183	MCF7	9.4e-06		No	Not Known										CHEMBL208_Progesterone receptor_138.712968934457	21.65	CHEMBL2034_Glucocorticoid receptor_132.638194618863	45.76	CHEMBL1994_Mineralocorticoid receptor_65.0653422144205	10.81	CHEMBL1871_Androgen Receptor_61.2757648674791	16.87	CHEMBL206_Estrogen receptor alpha_58.6317285726525	21	CHEMBL242_Estrogen receptor beta_48.7235061386565	23.19	CHEMBL3305_Testis-specific androgen-binding protein_33.1939726034506	3.03	CHEMBL1787_Steroid 5-alpha-reductase 1_14.2156497695403	19.01	CHEMBL1860_Thyroid hormone receptor alpha_13.762576480123	13.9	CHEMBL1856_Steroid 5-alpha-reductase 2_10.6291173449998	2.18
560	-0.3832	FULVESTRANT	1663	MCF7	1e-08	CHEMBL1712246	notValid	No										CHEMBL3751_Estrogen-related receptor beta_61.7744354095234	8.61	CHEMBL3429_Estrogen-related receptor alpha_59.092791149934	3.23	CHEMBL1871_Androgen Receptor_50.9933628548723	16.87	CHEMBL206_Estrogen receptor alpha_45.8019011048841	21	CHEMBL3305_Testis-specific androgen-binding protein_42.4631273503521	3.03	CHEMBL3559_Steryl-sulfatase precursor_40.9408991685105	2.99	CHEMBL3181_Estradiol 17-beta-dehydrogenase 1_38.3929386242516	14.94	CHEMBL242_Estrogen receptor beta_36.7264129753896	23.19	CHEMBL1787_Steroid 5-alpha-reductase 1_15.6569516565342	19.01	CHEMBL2034_Glucocorticoid receptor_15.3673584811811	45.76
561	-0.3832	LY-294002	6945	MCF7	1e-05	CHEMBL98350	Yes	No										CHEMBL3142_DNA-dependent protein kinase_68.0156185687921	3.69	CHEMBL4005_PI3-kinase p110-alpha subunit_38.1143799511588	6.43	CHEMBL3145_PI3-kinase p110-beta subunit_32.3745733102404	2.56	CHEMBL3130_PI3-kinase p110-delta subunit_25.8807400099798	16.96	CHEMBL3267_PI3-kinase p110-gamma subunit_24.5943823318063	2.47	CHEMBL5554_Phosphatidylinositol-4-phosphate 3-kinase C2 domain-containing beta polypeptide_14.2803974409441	3.91	CHEMBL2842_FK506 binding protein 12_10.6423047466049	12.73	CHEMBL2001_Purinergic receptor P2Y12_10.5845024458381	0	CHEMBL3553_Tyrosine-protein kinase TYK2 _7.93400113771495	2.52	CHEMBL2506_PI3-kinase p85-alpha subunit_5.45652389430896	27.05
562	-0.3829	MONOBENZONE	3391	MCF7	2e-05	CHEMBL1388	No	Yes										CHEMBL4903_Low molecular weight phosphotyrosine protein phosphatase_12.4634642298399	12.6	CHEMBL1817_Erythropoietin receptor_12.4302634028646	11.34	CHEMBL5399_Pituitary adenylate cyclase-activating polypeptide type I receptor_10.515885929103	8.78	CHEMBL4777_Neuropeptide Y receptor type 1_7.49348609063096	6.79	CHEMBL5339_G-protein coupled receptor 120_6.36453439962925	3.1	CHEMBL215_Arachidonate 5-lipoxygenase_6.05218373888233	8.28	CHEMBL246_Beta-3 adrenergic receptor_5.47351052086079	10.23	CHEMBL4422_Free fatty acid receptor 1_5.42365564477547	0	CHEMBL1255126_Protein Mdm4_5.05625916119038	7.05	CHEMBL4618_Leukotriene A4 hydrolase_5.04878307428203	7.19
563	-0.3829	LANATOSIDE C	3771	PC3	4e-06		notValid	Not Known	BMP1,									CHEMBL2120_Acidic fibroblast growth factor_65.285104144362	9.22	CHEMBL3107_Basic fibroblast growth factor_64.3523073613563	30.97	CHEMBL2933_Potassium-transporting ATPase alpha chain 2_39.1232460411236	3.05	CHEMBL3921_Heparanase_37.3355594330876	6.96	CHEMBL5807_Myelin-associated glycoprotein_36.4140876538902	2.56	CHEMBL4979_Sodium/glucose cotransporter 1_34.6516837399049	2.31	CHEMBL3305_Testis-specific androgen-binding protein_31.2757956081006	3.03	CHEMBL4531_Galectin-3_31.0206614411845	22.28	CHEMBL5378_P-selectin_29.4479814161724	5.61
564	-0.3827	ZALCITABINE	2932	HL60	1.9e-05	CHEMBL853	Yes	Yes	NCAM1,									CHEMBL4398_Purinergic receptor P2Y2_21.8113293677448	2.3	CHEMBL2123_Pyrimidinergic receptor P2Y4_19.02239379127	4.2	CHEMBL4714_Pyrimidinergic receptor P2Y6_18.6861679375369	2.54	CHEMBL2392_DNA polymerase beta_17.7081380696611	11.21	CHEMBL2883_Thymidine kinase, cytosolic_6.37703427603297	9.87	CHEMBL2732_DNA polymerase gamma subunit 1_5.913585882921	11.67	CHEMBL3589_Adenosine kinase_4.73038228186197	7.02	CHEMBL1828_DNA polymerase alpha subunit_2.19171017145154	11.77	CHEMBL4848_Eukaryotic translation initation factor_1.92117288990282	10.27	CHEMBL1997_Equilibrative nucleoside transporter 1_1.89867303732957	11.42
565	-0.3825	TRICHOSTATIN A	4072	PC3	1e-07	CHEMBL99	Yes	No	PDGFRA,									CHEMBL1865_Histone deacetylase 6_27.7474473512865	2.45	CHEMBL5103_Histone deacetylase 10_24.577154434188	8.39	CHEMBL325_Histone deacetylase 1_24.1786271951108	19.86	CHEMBL3192_Histone deacetylase 8_23.4870496141143	3.1	CHEMBL1937_Histone deacetylase 2_22.6222377736895	12.15	CHEMBL4145_Histone deacetylase 9_22.6013173213995	2.76	CHEMBL3310_Histone deacetylase 11_21.5748199271409	2.99	CHEMBL2563_Histone deacetylase 5_20.9968304775717	12.34	CHEMBL2716_Histone deacetylase 7_20.3608739038931	2.79	CHEMBL1829_Histone deacetylase 3_17.9687313901685	6.83
566	-0.3825	METHYLDOPA	5637	MCF7	1.9e-05		No	Not Known										CHEMBL3892_Sphingosine 1-phosphate receptor Edg-3 _5.99793320968373	18.41	CHEMBL2665_Insulin-like growth factor binding protein 5_5.48043592241443	18.22	CHEMBL210_Beta-2 adrenergic receptor_5.07660343912693	4.74	CHEMBL3663_Growth factor receptor-bound protein 2_4.41535809875644	11.95	CHEMBL4550_5-lipoxygenase activating protein_4.28804266784237	10.97	CHEMBL215_Arachidonate 5-lipoxygenase_4.18624453132243	8.28	CHEMBL4333_Sphingosine 1-phosphate receptor Edg-1 _3.85744077455689	11.43	CHEMBL335_Protein-tyrosine phosphatase 1B_3.08950032052833	6.71	CHEMBL213_Beta-1 adrenergic receptor_3.07807084655876	8.96	CHEMBL5399_Pituitary adenylate cyclase-activating polypeptide type I receptor_3.02423388606606	8.78
567	-0.3824	STOCK1N-35696	6577	MCF7	1.5e-05		No	Not Known	BMP4,									CHEMBL1827_Phosphodiesterase 5A_24.1289934616298	2.09	CHEMBL2028_Somatostatin receptor 3_9.57915565156354	2.34	CHEMBL1942_Alpha-2b adrenergic receptor_8.10806694087906	2.93	CHEMBL1916_Alpha-2c adrenergic receptor_6.97130305578938	7.59	CHEMBL3155_Serotonin 7 (5-HT7) receptor_6.02979567088686	2.29	CHEMBL1867_Alpha-2a adrenergic receptor_5.14680758554241	3.19	CHEMBL2708_Mitogen-activated protein kinase kinase kinase 11_4.28141432035326	8.06	CHEMBL3636_Neuromedin B receptor_4.23307209594912	0	CHEMBL2717_Phosphodiesterase 11A_4.20174807048136	8.8	CHEMBL4581_Kinesin-like protein 1_4.06606905340246	2.25
568	-0.3823	GLIBENCLAMIDE	3163	MCF7	8e-06	CHEMBL472	No	Yes										CHEMBL4427_Prostanoid DP receptor_16.3224665457069	2.7	CHEMBL2069_Thromboxane A2 receptor_14.1630138853373	2.14	CHEMBL3473_C-C chemokine receptor type 3_11.3559806138289	12.83	CHEMBL3898_Bone morphogenetic protein 1_7.01704695966891	7.14	CHEMBL246_Beta-3 adrenergic receptor_4.75889446595179	10.23	CHEMBL4625_Apoptosis regulator Bcl-X_4.0064112550363	35.69	CHEMBL204_Thrombin_3.08027380473649	8.24	CHEMBL4308_Bradykinin B1 receptor_2.66185467285578	11.24	CHEMBL218_Cannabinoid CB1 receptor_2.28597523234034	5.42	CHEMBL1811_Prostanoid EP1 receptor_1.68803595601329	0
569	-0.3822	PRESTWICK-665	6041	MCF7	1.16e-05	CHEMBL1416006	No	No										CHEMBL340_Cytochrome P450 3A4_7.60687631871759	27.7	CHEMBL4633_Voltage-gated potassium channel subunit Kv1.3_7.47129537292276	8.84	CHEMBL1878_Calcium sensing receptor_7.19777326983106	0	CHEMBL4302_P-glycoprotein 1_6.44985892906534	36.03	CHEMBL275_Phosphodiesterase 4B_2.46018814487683	10.01	CHEMBL2717_Phosphodiesterase 11A_1.14987183743549	8.8	CHEMBL1785_Endothelin receptor ET-B_0.841001876117267	20.71	CHEMBL4142_Fibroblast growth factor receptor 2_-0.222648032179697	9.44	CHEMBL254_Phosphodiesterase 4A_-1.02915660812597	12.26	CHEMBL1977_Vitamin D receptor_-1.54023445315491	12.16
570	-0.3821	SIROLIMUS	1207	PC3	1e-07		notValid	Not Known										CHEMBL1902_FK506-binding protein 1A_198.163784471026	11.57	CHEMBL2842_FK506 binding protein 12_121.941941385613	12.73	CHEMBL1697668_Solute carrier organic anion transporter family member 1B1_71.2552399997896	0	CHEMBL4302_P-glycoprotein 1_59.6233795888628	36.03	CHEMBL4445_Serine/threonine protein phosphatase 2B catalytic subunit, alpha isoform_51.215045465065	6.26	CHEMBL1781868_Programmed cell death protein 4_50.2243283389885	10.45	CHEMBL4848_Eukaryotic translation initation factor_41.6549702883272	10.27	CHEMBL1250378_Splicing factor 3B subunit 3_27.2676064028622	8.34	CHEMBL4050_FK506 binding protein 4_26.1280851147978	16.18
571	-0.3821	CEFAPIRIN	6790	MCF7	9e-06	CHEMBL1599	No	Yes										__0	0	CHEMBL1641348_Solute carrier family 22 member 8_44.3920566514231	22.41	CHEMBL1641347_Solute carrier family 22 member 6_38.5600415349068	18.15	CHEMBL248_Leukocyte elastase_38.1821289198104	0	CHEMBL1993_DNA (cytosine-5)-methyltransferase 1_16.8904470363932	13.64	CHEMBL2219_Protein-tyrosine phosphatase LC-PTP_16.6746181897118	2.79	CHEMBL1697671_Placenta growth factor_7.28565414907205	7.2	CHEMBL4026_Signal transducer and activator of transcription 3_6.68521973129581	20.51
572	-0.382	ALTRETAMINE	5688	MCF7	1.9e-05	CHEMBL1455	No	Yes										CHEMBL1800_Corticotropin releasing factor receptor 1_6.54899793742403	7.16	CHEMBL251_Adenosine A2a receptor_1.84523740263074	5.46	CHEMBL226_Adenosine A1 receptor_1.33737925167402	5.75	CHEMBL3157_Bradykinin B2 receptor_-1.23318517061651	6.2	CHEMBL2959_Tyrosine-protein kinase ITK/TSK _-1.62490313558112	9.43	CHEMBL3772_Metabotropic glutamate receptor 1_-1.94020576009788	11.62	CHEMBL3514_LDL-associated phospholipase A2_-1.97910351583547	6.46	CHEMBL1981_Insulin receptor_-2.17670293311451	14.64	CHEMBL1862_Tyrosine-protein kinase ABL_-2.40945629957642	10.17	CHEMBL256_Adenosine A3 receptor_-2.41558236304186	11.76
573	-0.3819	15-DELTA PROSTAGLANDIN J2	5591	MCF7	1e-05	CHEMBL482477	No	No										CHEMBL2069_Thromboxane A2 receptor_38.27578427949	2.14	CHEMBL1835_Thromboxane-A synthase_32.9922297116397	6.41	CHEMBL4427_Prostanoid DP receptor_31.9809591436316	2.7	CHEMBL1987_Prostanoid FP receptor_28.4739883964269	2.44	CHEMBL1995_Prostanoid IP receptor_21.6843061175004	0	CHEMBL1881_Prostanoid EP2 receptor_21.4670674311149	11.19	CHEMBL3819_Lysophosphatidic acid receptor Edg-2_20.4922879499002	11.22	CHEMBL3250_Lysophosphatidic acid receptor Edg-7_20.2587495063352	2.95	CHEMBL235_Peroxisome proliferator-activated receptor gamma_18.9677438887916	31.72	CHEMBL1836_Prostanoid EP4 receptor_18.1115999191785	2.04
574	-0.3818	ACETYLSALICYLIC ACID	5201	MCF7	0.0001	CHEMBL25	No	Yes		BMP4,								CHEMBL5847_Aldo-keto reductase family 1 member C2_7.94021770267116	16.4	CHEMBL335_Protein-tyrosine phosphatase 1B_6.51861184075611	6.71	CHEMBL2083_Fatty acid binding protein adipocyte_4.16321438419176	12.97	CHEMBL4681_Aldo-keto-reductase family 1 member C3_3.85495114371327	12.28	CHEMBL3807_T-cell protein-tyrosine phosphatase_3.35115118143031	6.96	CHEMBL3911_Leukotriene B4 receptor 1_2.99373808119405	2.49	CHEMBL1941_Histamine H2 receptor_2.94016626244634	2.2	CHEMBL235_Peroxisome proliferator-activated receptor gamma_2.52807729169852	31.72	CHEMBL1798_Cysteinyl leukotriene receptor 1_2.06293445357743	6.5
575	-0.3817	LY-294002	5970	PC3	1e-05	CHEMBL98350	Yes	No										CHEMBL3142_DNA-dependent protein kinase_68.0156185687921	3.69	CHEMBL4005_PI3-kinase p110-alpha subunit_38.1143799511588	6.43	CHEMBL3145_PI3-kinase p110-beta subunit_32.3745733102404	2.56	CHEMBL3130_PI3-kinase p110-delta subunit_25.8807400099798	16.96	CHEMBL3267_PI3-kinase p110-gamma subunit_24.5943823318063	2.47	CHEMBL5554_Phosphatidylinositol-4-phosphate 3-kinase C2 domain-containing beta polypeptide_14.2803974409441	3.91	CHEMBL2842_FK506 binding protein 12_10.6423047466049	12.73	CHEMBL2001_Purinergic receptor P2Y12_10.5845024458381	0	CHEMBL3553_Tyrosine-protein kinase TYK2 _7.93400113771495	2.52	CHEMBL2506_PI3-kinase p85-alpha subunit_5.45652389430896	27.05
576	-0.3817	PHENAZOPYRIDINE	6234	MCF7	1.6e-05	CHEMBL1625467	No	No		MAPK14,								CHEMBL1981_Insulin receptor_7.05757742590575	14.64	CHEMBL1741213_Sentrin-specific protease 7_6.08338939545669	2.73	CHEMBL204_Thrombin_2.11247937711775	8.24	CHEMBL2345_Ribosomal protein S6 kinase alpha 3_2.02692883220637	6.75	CHEMBL4361_Induced myeloid leukemia cell differentiation protein Mcl-1_1.08246286743199	23.09	CHEMBL3691_Autotaxin_0.411671737887039	10.45	CHEMBL1741207_Sentrin-specific protease 8_-0.190367103077933	3.1	CHEMBL2447_Deoxycytidine kinase_-0.48166733156809	2.39	CHEMBL1741215_Sentrin-specific protease 6_-0.491856241562435	8.34	CHEMBL3286_Urokinase-type plasminogen activator_-0.645062005698446	19.68
577	-0.3817	PIPEMIDIC ACID	6752	PC3	1.32e-05	CHEMBL30116	No	No										CHEMBL3691_Autotaxin_26.3298864625571	10.45	CHEMBL3396_DNA topoisomerase II beta_20.4356414653174	3.86	CHEMBL3045_Protein kinase C beta_8.38949795185686	13.67	CHEMBL3582_Protein kinase C epsilon_5.98033503072478	17.53	CHEMBL3616_Protein kinase C eta_5.89434721314872	7.17	CHEMBL5641_V-type proton ATPase subunit B, brain isoform_5.74392383098806	12.05	CHEMBL4601_Tyrosine-protein kinase BRK_3.4971671660893	15.75	CHEMBL2996_Protein kinase C delta_3.44814770557825	15.74	CHEMBL5850_Mas-related G-protein coupled receptor member X1_1.86188455786868	0
578	-0.3815	CEFALEXIN	1273	HL60	1.1e-05		No	Not Known										CHEMBL1641348_Solute carrier family 22 member 8_34.9388979665746	22.41	CHEMBL1641347_Solute carrier family 22 member 6_33.6697642579983	18.15	CHEMBL4198_Inhibitor of apoptosis protein 3_17.4623641908341	22.36	CHEMBL248_Leukocyte elastase_11.9837604911862	0	CHEMBL4605_Oligopeptide transporter small intestine isoform_11.4934222812875	3.49	CHEMBL5462_Baculoviral IAP repeat-containing protein 2_11.2766518746187	21.13	CHEMBL1792_Somatostatin receptor 5_8.72345724798885	2.68	CHEMBL1804_Somatostatin receptor 2_8.48566972412579	2.27
579	-0.3815	DESOXYCORTONE	5357	MCF7	1.22e-05	CHEMBL1498	No	Yes	INHBA,									CHEMBL1856_Steroid 5-alpha-reductase 2_95.8496410349591	2.18	CHEMBL1787_Steroid 5-alpha-reductase 1_88.5204896222907	19.01	CHEMBL3305_Testis-specific androgen-binding protein_79.2986473248699	3.03	CHEMBL2034_Glucocorticoid receptor_60.392235247647	45.76	CHEMBL3522_Cytochrome P450 17A1_58.1340897142634	11.47	CHEMBL5347_Glucose-6-phosphate 1-dehydrogenase_45.8400586556464	23.41	CHEMBL1958_3-beta-hydroxysteroid dehydrogenase/delta 5-->4-isomerase type I_43.2183458186798	28.32	CHEMBL1978_Cytochrome P450 19A1_40.0651210695414	24.35	CHEMBL1871_Androgen Receptor_38.8818369998597	16.87	CHEMBL5409_G-protein coupled bile acid receptor 1_29.240883347044	4.3
580	-0.3814	TODRALAZINE	1677	MCF7	1.48e-05	CHEMBL1079787	No	No	MAPK14,									CHEMBL227_Angiotensin II type 1 receptor_4.77048372872792	6.43	CHEMBL1943_HLA class II histocompatibility antigen DRB1-1_2.65726459404287	0	CHEMBL1901_Cholecystokinin A receptor_1.67757546777747	7.74	CHEMBL4801_Caspase-1_1.54512687016724	12.97	CHEMBL2334_Caspase-3_0.629591496576361	34.52	CHEMBL1824_Receptor protein-tyrosine kinase erbB-2_0.332646032814008	16.4	CHEMBL3776_Caspase-8_0.112503002673821	30.77	CHEMBL279_Vascular endothelial growth factor receptor 2_-0.450620633136658	20.01	CHEMBL4179_c-Jun N-terminal kinase 2_-1.40506028628946	14.19	CHEMBL260_MAP kinase p38 alpha_-1.64752936835516	13.29
581	-0.3814	SULFAQUINOXALINE	6788	MCF7	1.24e-05	CHEMBL1437847	No	No	PDGFRA,									CHEMBL4005_PI3-kinase p110-alpha subunit_13.0184418529429	6.43	CHEMBL1075165_Phosphatidylinositol 3-kinase catalytic subunit type 3_8.753374994081	2.63	CHEMBL2842_FK506 binding protein 12_4.00572953441439	12.73	CHEMBL3145_PI3-kinase p110-beta subunit_3.30621410788498	2.56	CHEMBL6052_Transforming protein RhoA_1.67516500782906	5.69	CHEMBL3130_PI3-kinase p110-delta subunit_1.556650446542	16.96	CHEMBL2408_Cytochrome P450 2C18_1.53889086909606	2.5	CHEMBL3267_PI3-kinase p110-gamma subunit_0.791151661999259	2.47	CHEMBL4670_MAP kinase-activated protein kinase 3_0.765154886367821	12.65	CHEMBL3721_Cytochrome P450 2C8_0.538780464896933	17.56
582	-0.3814	FLUPHENAZINE	6954	MCF7	1e-05	CHEMBL726	Yes	Yes										CHEMBL231_Histamine H1 receptor_31.4696783115641	5.59	CHEMBL234_Dopamine D3 receptor_22.0502806501687	6.47	CHEMBL1850_Dopamine D5 receptor_20.474151731591	3.4	CHEMBL217_Dopamine D2 receptor_19.7143458869143	17.35	CHEMBL223_Alpha-1d adrenergic receptor_17.3119375966906	11.12	CHEMBL2056_Dopamine D1 receptor_15.5827637768802	6.51	CHEMBL240_HERG_14.1494602970517	8.45	CHEMBL224_Serotonin 2a (5-HT2a) receptor_13.8102656823797	2.76	CHEMBL225_Serotonin 2c (5-HT2c) receptor_13.3403556430764	3.39	CHEMBL2327_Neurokinin 2 receptor_13.2583944823092	3.74
[truncated: 5,518 more rows]
